# Supplementary material for: Multimodal MRI radiomic models to predict genomic mutations in diffuse intrinsic pontine glioma with missing imaging modalities
Source: Front Med (Lausanne). 2023 Feb 23;10:1071447. doi: 10.3389/fmed.2023.1071447 (PMC9995801; doi:10.3389/fmed.2023.1071447)
Supplement: Supplementary file 2 [file Table_1.XLSX]

## Sheet: Classif
Subject-Code	MR Field	Sex	Age	Volume	H3	ACVR1	TP53
S01	1.5	0	2.2	13997	3	na	na
S02	1.5	1	3.3	15421	1	1	0
S03	3	0	3.34444	22400	0	0	0
S04	1.5	1	3.375	24303	1	1	0
S05	1.5	0	3.5	11513	1	1	0
S06	1.5	1	3.7	6472	1	0	0
S07	1.5	0	3.9	10144	3	0	0
S08	1.5	0	4.1	17071	3	0	0
S09	1.5	0	4.1	11459	1	1	0
S10	1.5	0	4.4	13424	1	1	0
S11	1.5	1	4.4	6272	0	0	1
S12	1.5	1	4.5	12067	2	0	1
S13	1.5	0	4.6	13424	1	1	0
S14	3	0	4.675	3544	na	na	na
S15	3	1	4.68611	18656	1	1	0
S16	1.5	0	4.7	8144	3	0	0
S17	1.5	0	4.8	6272	na	na	0
S18	1.5	1	4.89167	14045	na	na	na
S19	1.5	0	5.1	8144	3	0	1
S20	1.5	0	5.2	12712	1	1	0
S21	1.5	0	5.2	9093	1	1	1
S22	1.5	0	5.5	17071	na	na	na
S23	1.5	0	5.54444	10144	3	0	0
S24	3	0	5.6	10905	na	na	na
S25	1.5	0	5.7	17071	1	1	0
S26	1.5	1	5.7	18656	3	0	0
S27	1.5	0	5.7	14136	3	0	1
S28	1.5	0	5.7	8658	0	0	1
S29	1.5	0	5.8	13424	1	0	1
S30	1.5	1	5.8	24303	3	0	1
S31	1.5	1	5.9	20476	3	0	na
S32	3	1	5.96389	10144	3	0	0
S33	1.5	1	6	17071	na	na	na
S34	1.5	1	6	15408	na	na	na
S35	1.5	0	6.2	2512	3	0	1
S36	3	1	6.325	14045	na	na	na
S37	3	0	6.51667	10144	3	0	0
S38	1.5	0	6.6	10144	3	0	0
S39	1.5	1	6.66389	15408	3	0	1
S40	1.5	0	6.7	12067	3	na	na
S41	1.5	1	6.76111	15775	3	0	0
S42	1.5	1	6.90556	12712	3	0	1
S43	1.5	0	7.02222	6272	3	0	1
S44	1.5	1	7.06944	15408	3	0	1
S45	1.5	1	7.1	9714	3	0	1
S46	1.5	1	7.13889	12712	na	1	na
S47	1.5	1	7.15	29985	3	0	0
S48	1.5	1	7.39167	3544	na	na	na
S49	1.5	1	7.5	12067	1	1	0
S50	1.5	0	7.8	5950	3	0	1
S51	1.5	1	7.9	13997	na	na	na
S52	1.5	0	7.9	8658	3	0	1
S53	1.5	1	8.6	12712	1	0	0
S54	3	1	9.1	12712	3	0	1
S55	3	1	9.29167	2969	3	0	1
S56	1.5	1	9.3	7679	3	0	1
S57	1.5	1	9.4	9168	3	0	1
S58	1.5	1	9.55	14045	3	0	1
S59	1.5	0	9.7	2332	3	0	1
S60	1.5	1	9.73056	8144	na	na	na
S61	1.5	1	10.0556	7123	na	1	na
S62	1.5	1	10.1861	4139	3	0	1
S63	1.5	1	10.2	17071	3	0	1
S64	3	1	10.3722	6272	3	0	1
S65	1.5	0	10.6	5950	3	0	1
S66	1.5	0	11	1403	na	na	na
S67	3	0	11.4444	11459	3	0	1
S68	1.5	0	11.5	3872	3	0	1
S69	1.5	1	11.8	8658	3	0	1
S70	1.5	0	12.7806	11459	3	0	1
S71	1.5	1	14	4166	3	0	1
S72	3	1	14.1889	8144	na	na	na
S73	1.5	1	14.2	5184	0	1	0
S74	1.5	1	14.7	11510	3	0	1
S75	1.5	0	15.2	11510	3	0	0
S76	1.5	1	15.3833	15408	3	0	1
S77	1.5	1	16.2056	11459	3	0	0
S78	3	1	16.475	18656	na	na	na
S79	3	1	19.0139	3544	3	0	1
S80	3	1	30.2361	6203	na	na	na

## Sheet: Shape
Patient	original_shape_Elongation	original_shape_Flatness	original_shape_LeastAxisLength	original_shape_MajorAxisLength	original_shape_Maximum2DDiameterColumn	original_shape_Maximum2DDiameterRow	original_shape_Maximum2DDiameterSlice	original_shape_Maximum3DDiameter	original_shape_MeshVolume	original_shape_MinorAxisLength	original_shape_Sphericity	original_shape_SurfaceArea	original_shape_SurfaceVolumeRatio	original_shape_VoxelVolume
S01	0.799196	0.704527	27.8901	39.587	45.3982	38.0789	45.7056	46.0652	24248.7	31.6377	0.739539	5478.34	0.225923	24297
S02	0.818585	0.761581	30.3667	39.8732	46.1736	50.2494	42.19	52.2494	26398.8	32.6396	0.657035	6525.56	0.247192	26458
S03	0.88137	0.592196	32.953	55.6455	58.5491	57.0088	63.0317	65.643	56866	49.0443	0.670067	10672.5	0.187679	56924
S04	0.968865	0.830149	37.5405	45.2214	56.1427	54.6717	56.0803	56.4092	51453.8	43.8135	0.754621	8865.44	0.172299	51530
S05	0.896191	0.708547	28.7137	40.5247	46.2385	45.2769	46.2385	47.1805	28537.7	36.3179	0.726427	6216.87	0.217848	28593
S06	0.92473	0.703288	25.1534	35.7654	41.7852	41.2311	40.8167	43.6921	19414.8	33.0733	0.682925	5115.25	0.263471	19446
S07	0.850953	0.803903	31.0433	38.6157	46.0977	47.634	41.8688	49.4166	26881.9	32.8601	0.712234	6093.05	0.22666	26943
S08	0.873595	0.68762	34.3687	49.9822	58.6941	57.3149	55.5428	66.8281	47905	43.6641	0.627823	10160.2	0.21209	47983
S09	0.77962	0.673329	28.2967	42.0251	48.2701	40.3609	48.4665	48.8057	27140.1	32.7636	0.784641	5566.14	0.205089	27194
S10	0.923109	0.763008	31.2717	40.9848	49.3964	47.7074	46.6905	53.0377	32964.7	37.8334	0.690266	7202.78	0.2185	33011
S11	0.79515	0.654033	25.132	38.4263	44.2832	44.1814	46.5725	46.5833	18958	30.5547	0.620974	5536.97	0.292066	19033
S12	0.797734	0.624538	30.3267	48.5586	66.1211	46.6476	67.0671	67.0969	38530.6	38.7369	0.697591	7908.37	0.205249	38618
S13	0.897192	0.691237	31.8253	46.041	55.5428	50.5668	52.2398	59.1692	41466.9	41.3077	0.670796	8636.96	0.208286	41523
S15	0.898269	0.689738	30.9785	44.9135	50.6952	51.4296	51.8652	54.6809	38430	40.3444	0.717902	7671.25	0.199616	38481
S16	0.91573	0.797097	28.1572	35.3247	41.5933	41.5933	43.8292	44.8442	22105.3	32.3478	0.763563	4988.51	0.22567	22166
S17	0.79697	0.675106	31.0299	45.9629	50.3587	45.4533	51	51.7977	35372.8	36.631	0.707097	7369.72	0.208345	35427
S19	0.6909	0.595151	26.3872	44.337	49.7695	41.0488	50.5964	52.345	23978.9	30.6325	0.673662	5969.37	0.248942	24030
S20	0.963769	0.68868	31.2	45.3041	53.7587	53.6004	53.9351	58.0861	41710.5	43.6627	0.691525	8410.85	0.201648	41782
S21	0.897605	0.860898	28.4569	33.055	40.7063	39.3954	37.7359	41.5812	19318.1	29.6703	0.726867	4790.03	0.247956	19360
S23	0.810448	0.724541	34.0169	46.9496	49.6488	56.4004	50.01	57.2887	42029.5	38.0503	0.732475	7981.07	0.189892	42081
S25	0.877743	0.738252	36.3216	49.1994	60.407	53.8516	60.6712	61.2617	53846.5	43.1844	0.727056	9484.65	0.176142	53915
S26	0.930468	0.690925	30.8991	44.7214	57.2713	56.2228	50.04	57.9483	38787.8	41.6118	0.669167	8280.93	0.213493	38851
S27	0.895326	0.711014	31.4323	44.2077	50.1597	49.0408	50.9902	57.8446	37994	39.5803	0.680029	8037.12	0.211536	38050
S28	0.883989	0.661947	24.9154	37.6396	46.0977	46.1411	41.5933	49.4975	19143.2	33.273	0.650888	5316.86	0.277741	19193
S29	0.907663	0.790567	26.756	33.8441	39.6232	41.0488	39.9249	41.8091	18590.3	30.719	0.682089	4975.47	0.267638	18629
S30	0.950858	0.856188	42.3176	49.4255	66.2118	64.2028	61.2944	66.9776	66749.8	46.9967	0.727413	10939.6	0.16389	66859
S31	0.903911	0.737068	34.2699	46.4948	52.9528	53.4135	53.4509	57.8014	45996.5	42.0272	0.66424	9346.36	0.203197	46080
S32	0.755423	0.588803	29.7824	50.5812	58.3095	58.5235	67.6018	81.5046	39354.1	38.2102	0.735886	7603.26	0.193201	39422
S35	0.644768	0.63473	21.1621	33.3403	34.9285	45.2769	29.5466	45.4533	8590.21	21.4968	0.644161	3148.9	0.366569	8636
S37	0.933361	0.781613	30.6456	39.2081	46.8402	45.1774	47.3814	48.0208	30065.9	36.5953	0.776213	6024.02	0.20036	30113
S38	0.842269	0.751553	33.1389	44.0939	51.0882	46.1736	52.9245	52.9623	37454.3	37.1389	0.766778	7060.18	0.188501	37506
S39	0.84463	0.687542	30.4494	44.2873	49.7293	43.566	49.6488	51.1957	35336.5	37.4064	0.807569	6448.43	0.182486	35386
S40	0.890534	0.705514	30.2656	42.8986	47.2017	50.1597	47.7598	52.3546	33713.6	38.2026	0.669557	7537.6	0.223578	33767
S41	0.912107	0.800796	31.5706	39.4239	48.8365	45.0999	48.1664	49	30631.6	35.9589	0.756537	6257.98	0.204298	30734
S42	0.737646	0.561464	22.2845	39.69	43.7379	35.6931	44.2719	44.486	17759.8	29.2771	0.784151	4198	0.236377	17798
S43	0.796874	0.546688	24.5175	44.8474	43.9318	53.535	43.4166	56.3383	24658.1	35.7377	0.671937	6097.17	0.247268	24752
S44	0.708443	0.620539	32.33	52.0999	61.2944	48.2597	61.5224	61.6685	39456.2	36.9098	0.692227	8096.78	0.20521	39579
S45	0.844995	0.703236	31.6253	44.9711	56.4358	49.679	58.0517	60.2163	36053.6	38.0004	0.67617	7805.39	0.216494	36123
S46	0.973201	0.785636	30.7491	39.1391	45.607	45.8803	45.793	48.3839	32303.9	38.0902	0.773746	6339.51	0.196246	32380
S47	0.85799	0.760225	33.4482	43.9978	53.9351	47.1699	53.9351	54.3875	38511.3	37.7497	0.780411	7066.75	0.183498	38551
S49	0.936871	0.750858	30.6867	40.8689	49.366	50.9215	49.0918	51.3323	32151.4	38.2889	0.657131	7441	0.231437	32228
S50	0.898408	0.697548	26.3734	37.8088	43.3244	43.0116	41.5933	47.3075	22470.1	33.9677	0.656962	5861.57	0.260861	22530
S52	0.961174	0.766115	31.6305	41.2868	51.4296	48.0416	49.6588	52.2015	34663	39.6838	0.678156	7581.09	0.218709	34721
S53	0.830222	0.723624	31.3669	43.3471	53.0377	53.0094	43.4166	53.1883	34018.9	35.9877	0.734329	6914.18	0.203245	34080
S54	0.675512	0.57885	24.0988	41.6322	45.1885	35.3553	43.4626	47.3075	16107.1	28.1231	0.647389	4764.28	0.295788	16146
S55	0.85015	0.639283	19.4266	30.3881	37.1214	32.2025	37.4833	37.8682	9865.62	25.8344	0.722902	3077.19	0.31191	9899
S56	0.842931	0.746619	34.9209	46.772	54.6443	53.2541	51.0882	57.2975	42544.9	39.4256	0.70623	8345.19	0.19615	42603
S57	0.924672	0.702456	28.9106	41.1565	46.8402	50.5371	49.2443	52.5833	30531.2	38.0562	0.693758	6809.34	0.223029	30587
S58	0.746663	0.562242	30.4062	54.0803	55.7315	51.9711	58.6686	69.0652	41655.7	40.3797	0.670182	8671.1	0.208161	41723
S59	0.699407	0.560074	20.6222	36.8206	30.3645	42.0595	36.4005	43.382	13034.2	25.7526	0.719696	3721.56	0.285523	13074
S61	0.905402	0.668931	25.3088	37.8347	41.4849	42.0595	42.3792	47.8957	21938.4	34.2556	0.775981	4883.94	0.22262	21979
S62	0.766737	0.587006	22.4763	38.2896	43.6005	34.6699	40.5216	45.111	16785.7	29.3581	0.708458	4475.03	0.266598	16816
S63	0.740424	0.665991	25.8798	38.8591	44.7772	35.805	44.643	45.1885	19893.6	28.7722	0.688633	5155.91	0.259174	19940
S64	0.760174	0.644822	22.9972	35.6643	38.2753	36.8917	34.8281	40.4722	15484.2	27.1111	0.786449	3820.08	0.246708	15520
S65	0.90834	0.809459	37.6293	46.487	58.0775	53.7587	61.1882	64.3739	49596.9	42.226	0.707868	9222.2	0.185943	49693
S67	0.9355	0.778109	30.04	38.6064	46.8402	43.6005	44.3847	46.9361	28922.3	36.1163	0.73438	6204.66	0.214529	28986
S68	0.620887	0.483328	21.9782	45.4727	52.0865	41.2311	55.3173	57.4978	18329.1	28.2334	0.640511	5248.7	0.286358	18367
S69	0.891394	0.677904	33.3284	49.1639	60.8276	66.3099	62.2013	68.4763	36282.6	43.8244	0.523643	10121.6	0.278965	36394
S70	0.931312	0.686357	25.9805	37.8528	48.5077	45.2217	44.9444	52.1344	23219.5	35.2528	0.705821	5576.46	0.240162	23300
S71	0.730923	0.569678	23.771	41.727	48.7647	47.0106	34.9857	50.4777	20950.2	30.4992	0.707639	5193.56	0.2479	20992
S73	0.782419	0.586681	22.5073	38.3638	45.8803	38.0132	46.8188	47.8121	17218	30.0166	0.70464	4576.19	0.26578	17257
S74	0.900084	0.637437	28.8203	45.2128	49.3964	53.2635	47.8017	58.0517	35663.5	40.6953	0.657376	7970.51	0.223492	35730
S75	0.821727	0.694379	33.0907	47.6551	52.469	58.1808	52.7731	58.8982	41751.5	39.1594	0.674206	8632.56	0.20676	41827
S76	0.729588	0.615415	26.5587	43.1558	46.3897	42.7551	48.3839	48.4252	23487.7	31.4859	0.722628	5488.61	0.233681	23529
S77	0.833843	0.760418	22.6797	29.8253	34.4819	33.9559	34.2053	34.7131	11460.2	24.8696	0.755495	3253.72	0.283915	11502
S79	0.881613	0.775002	20.4717	26.4151	28.3019	30.0167	30.4138	33.2716	8657.83	23.2879	0.804468	2534.63	0.292756	8694

## Sheet: T1
Subject-Code	T1_original_firstorder_InterquartileRange	T1_original_firstorder_Skewness	T1_original_firstorder_Uniformity	T1_original_firstorder_MeanAbsoluteDeviation	T1_original_firstorder_Energy	T1_original_firstorder_RobustMeanAbsoluteDeviation	T1_original_firstorder_Median	T1_original_firstorder_TotalEnergy	T1_original_firstorder_Maximum	T1_original_firstorder_RootMeanSquared	T1_original_firstorder_90Percentile	T1_original_firstorder_Minimum	T1_original_firstorder_Entropy	T1_original_firstorder_StandardDeviation	T1_original_firstorder_Range	T1_original_firstorder_Variance	T1_original_firstorder_10Percentile	T1_original_firstorder_Kurtosis	T1_original_firstorder_Mean	T1_original_glcm_SumVariance	T1_original_glcm_Homogeneity1	T1_original_glcm_Homogeneity2	T1_original_glcm_ClusterShade	T1_original_glcm_MaximumProbability	T1_original_glcm_Idmn	T1_original_glcm_SumVariance2	T1_original_glcm_Contrast	T1_original_glcm_DifferenceEntropy	T1_original_glcm_InverseVariance	T1_original_glcm_Entropy	T1_original_glcm_Dissimilarity	T1_original_glcm_DifferenceVariance	T1_original_glcm_Idn	T1_original_glcm_Idm	T1_original_glcm_Correlation	T1_original_glcm_Autocorrelation	T1_original_glcm_SumEntropy	T1_original_glcm_AverageIntensity	T1_original_glcm_Energy	T1_original_glcm_SumSquares	T1_original_glcm_ClusterProminence	T1_original_glcm_SumAverage	T1_original_glcm_Imc2	T1_original_glcm_Imc1	T1_original_glcm_DifferenceAverage	T1_original_glcm_Id	T1_original_glcm_ClusterTendency	T1_original_glrlm_ShortRunLowGrayLevelEmphasis	T1_original_glrlm_GrayLevelVariance
S01	18.954	0.145273	0.0439514	10.3569	2.10976e+10	7.73112	-41.7027	2.10976e+10	-0.0189932	1959.09	-24.0085	-75.518	4.64463	12.4366	75.499	154.67	-57.0132	2.32905	-40.9537	1029.52	0.36436	0.274391	372.818	0.00821884	0.989715	138.406	15.363	3.10661	0.279969	8.46664	3.0638	5.87394	0.928496	0.274391	0.799996	343.657	5.5262	17.6887	0.00356343	38.4423	42371.9	35.3775	0.890657	-0.173816	3.0638	0.36436	138.406	0.00494931	38.9652
S02	13.6508	0.574827	0.0615325	7.5864	5.87997e+10	5.5504	-48.0971	5.87997e+10	1.9914	1952.68	-35.0993	-72.5942	4.20554	9.33364	74.5856	87.1169	-58.6316	3.46529	-47.3412	592.15	0.448928	0.376146	294.105	0.0170918	0.994121	76.5525	8.76369	2.69897	0.372536	7.55074	2.1637	3.98937	0.948336	0.376146	0.795386	210.296	5.10323	13.9808	0.00753502	21.8993	18670.6	27.81	0.892561	-0.196898	2.1637	0.448928	76.5525	0.00663114	22.4831
S04	16.8431	0.492291	0.0511026	9.33197	9.26696e+10	6.90075	-48.987	9.26696e+10	-4.86677	1952.71	-31.014	-77.1212	4.46452	11.2819	72.2544	127.281	-60.7213	2.60781	-47.3184	799.421	0.428032	0.3511	615.343	0.0145818	0.992595	115.307	10.4913	2.83431	0.34889	8.0205	2.39496	4.65347	0.941873	0.3511	0.833139	274.755	5.37543	15.7655	0.00545727	31.4497	33661.3	31.5309	0.904188	-0.198097	2.39496	0.428032	115.307	0.00542341	32.1636
S06	11.5222	0.319727	0.0669092	6.77551	2.38565e+10	4.76009	-50.0769	2.38565e+10	-6.89077	1950.3	-38.7878	-79.9168	4.12172	8.498	73.0261	72.216	-60.2155	3.37406	-49.7223	761.65	0.342651	0.250333	64.2122	0.0127089	0.986843	49.5989	18.8691	3.23786	0.261845	7.92027	3.39155	7.2643	0.919897	0.250333	0.452483	256.223	4.8462	15.9521	0.00552917	17.6191	7738.09	31.5303	0.603435	-0.0581894	3.39155	0.342651	49.5989	0.00523279	18.7137
S07	7.31993	0.122325	0.103956	4.30868	3.92775e+10	3.03461	-32.4199	3.92775e+10	-13.5122	1967.74	-25.1109	-49.9681	3.47612	5.37072	36.4559	28.8447	-39.0909	2.8589	-32.2683	236.11	0.459131	0.386348	12.2252	0.0278432	0.983292	22.6791	6.37867	2.53008	0.38196	6.64106	1.95091	2.52339	0.911867	0.386348	0.560724	93.3795	4.29111	9.45008	0.013623	7.26444	1452.61	18.9002	0.657505	-0.0880514	1.95091	0.459131	22.6791	0.0150648	7.55506
S08	21.0736	0.360382	0.0401852	11.4827	6.63804e+10	8.55681	-28.5599	6.63804e+10	47.3695	1971.92	-9.9284	-63.2782	4.79197	13.9032	110.648	193.298	-45.7603	3.00059	-28.1245	1149.43	0.346668	0.254897	657.418	0.00616765	0.994204	172.368	18.5808	3.22834	0.263823	8.76793	3.35091	7.24095	0.945409	0.254897	0.805218	379.679	5.68702	18.4724	0.0029726	47.7372	81679.1	36.9449	0.889829	-0.167553	3.35091	0.346668	172.368	0.00501328	48.9134
S09	12.3252	0.669451	0.060303	7.72529	4.41784e+10	5.13686	-37.2001	4.41784e+10	14.4229	1963.5	-24.3121	-70.5401	4.33402	10.1072	84.963	102.155	-48.4093	4.31853	-36.5228	1045.53	0.347592	0.25574	488.53	0.0109386	0.990913	78.3569	18.1513	3.21707	0.264285	8.20644	3.32555	6.9855	0.932513	0.25574	0.622953	343.19	5.12983	18.1145	0.00487554	24.1271	27655.4	36.2291	0.727643	-0.0914863	3.32555	0.347592	78.3569	0.00376147	26.364
S10	14.0348	1.40757	0.0590139	9.30986	4.96834e+10	5.9733	-79.3293	4.96834e+10	-9.75235	1923.82	-60.0204	-103.111	4.44064	12.3544	93.3582	152.632	-88.4194	5.62668	-76.2189	664.42	0.374447	0.288671	1941.38	0.0151879	0.992551	125.14	17.8273	3.16539	0.296042	8.17496	3.10736	8.00536	0.941893	0.288671	0.751028	229.922	5.27971	14.404	0.00591078	36.7351	84403.3	28.5018	0.833062	-0.140403	3.10736	0.374447	125.14	0.00733931	40.0178
S11	12.3301	0.0235339	0.0569162	8.38975	2.41614e+10	5.53261	-37.1803	2.41614e+10	-4.30196	1962.72	-22.6194	-65.7878	4.41799	10.9316	61.4859	119.5	-53.329	2.86713	-37.3128	655.811	0.442751	0.368358	-8.75871	0.0231173	0.991025	103.975	8.97074	2.73129	0.361776	7.77486	2.22443	3.9058	0.936196	0.368358	0.840432	230.841	5.28995	14.3903	0.0073504	28.2365	31834.7	28.7805	0.916542	-0.219472	2.22443	0.442751	103.975	0.00939798	30.6063
S12	13.3134	0.332735	0.061293	7.42475	4.62262e+10	5.38143	-43.4072	4.62262e+10	-4.02452	1957.24	-30.6389	-70.0574	4.21045	9.1098	66.0329	82.9885	-54.1204	2.85483	-42.7796	704.094	0.366794	0.276952	156.028	0.0107169	0.987625	67.6579	14.9161	3.08573	0.283222	7.97895	3.01629	5.72296	0.922184	0.276952	0.639681	242.309	5.04598	15.2243	0.00519135	21.2342	12013.6	30.2736	0.749264	-0.101614	3.01629	0.366794	67.6579	0.00573268	21.2537
S13	18.2285	0.629	0.0399062	11.7802	5.0513e+10	7.79395	-61.6241	5.0513e+10	-2.09779	1939.82	-39.3325	-100.309	4.91103	15.2521	98.2109	232.626	-78.4439	3.47148	-60.2442	1545.61	0.307515	0.212908	1804.46	0.00598065	0.989288	200.495	27.7821	3.50114	0.220216	9.12041	4.12522	10.5671	0.926979	0.212908	0.758641	493.971	5.78788	21.4839	0.00252783	57.9604	140123	42.4636	0.855736	-0.137727	4.12522	0.307515	200.495	0.00337966	58.8825
S14	18.9157	0.669766	0.042904	11.2982	1.3498e+10	7.7448	-49.225	1.3498e+10	5.90836	1951.59	-29.0426	-79.6133	4.78804	14.5568	85.5217	211.901	-66.4681	3.39352	-48.4676	892.108	0.414674	0.334983	1662.2	0.0121968	0.99374	186.796	12.0162	2.87483	0.339532	8.23445	2.53218	5.43071	0.946717	0.334983	0.878313	303.073	5.65271	16.105	0.00489867	49.7032	117500	32.21	0.954022	-0.262877	2.53218	0.414674	186.796	0.00859399	54.1925
S15	11.843	0.719863	0.06402	7.33063	7.20289e+10	4.97664	-36.2693	7.20289e+10	13.0186	1964.92	-22.4502	-57.417	4.2135	9.38716	70.4355	88.1188	-46.272	3.67621	-35.1064	426.467	0.450648	0.378094	482.436	0.0188539	0.993628	78.5186	8.49689	2.69455	0.369209	7.59639	2.15566	3.73411	0.945834	0.378094	0.804607	158.872	5.12617	11.8897	0.00776172	21.7539	22352.4	23.7794	0.885942	-0.192864	2.15566	0.450648	78.5186	0.0110691	22.6853
S16	10.0402	0.5544	0.0777434	5.91027	3.09761e+10	4.12795	-50.453	3.09761e+10	-5.29674	1950.27	-39.9741	-71.6363	3.91103	7.4485	66.3396	55.4801	-58.7612	3.64013	-49.7439	378.595	0.438679	0.362769	161.345	0.0210522	0.992786	45.254	8.60161	2.71279	0.361976	7.26493	2.2086	3.65076	0.941496	0.362769	0.680091	141.506	4.7504	11.504	0.00925831	13.4639	6866.23	23.0079	0.787374	-0.130825	2.2086	0.438679	45.254	0.00993069	14.5267
S17	15.7696	0.500684	0.0495402	9.27043	2.3769e+10	6.5249	-54.2975	2.3769e+10	-5.73189	1946.72	-37.6351	-81.0394	4.54323	11.608	75.3075	134.746	-67.5044	3.18274	-53.3176	665.556	0.352256	0.260855	529.009	0.00962433	0.989102	104.963	17.1938	3.17318	0.268879	8.35192	3.24322	6.51811	0.926485	0.260855	0.717908	232.646	5.35428	14.6347	0.00410084	31.0275	35411.1	29.0306	0.826684	-0.133921	3.24322	0.352256	104.963	0.00869476	34.4926
S18	16.3447	0.896168	0.0457015	10.574	5.35342e+10	6.9104	-49.556	5.35342e+10	11.4613	1952.34	-29.5123	-83.5947	4.74537	13.8887	95.056	192.895	-63.1514	4.24273	-47.7124	1142.65	0.403711	0.321178	1928.28	0.0109258	0.994869	167.606	12.1016	2.92965	0.325144	8.36235	2.61557	5.15674	0.950152	0.321178	0.864858	378.671	5.64141	18.4334	0.00466572	44.9269	119063	36.8668	0.930868	-0.220086	2.61557	0.403711	167.606	0.00440142	49.8373
S19	11.8888	0.30646	0.0617468	7.51374	3.13583e+10	5.00135	-38.4264	3.13583e+10	-2.57783	1962.26	-25.0803	-74.348	4.30639	9.73411	71.7702	94.753	-49.1112	3.56411	-37.7609	1193.14	0.356369	0.264984	253.909	0.0157253	0.988698	72.9918	16.0646	3.13199	0.275246	8.06179	3.14276	6.08943	0.92505	0.264984	0.640671	385.852	5.08631	19.4292	0.0055986	21.8939	20979.9	38.5548	0.755438	-0.103114	3.14276	0.356369	72.9918	0.00325763	24.4384
S20	10.7175	0.559147	0.0728693	6.40158	4.88271e+10	4.48059	-41.2087	4.88271e+10	-2.60227	1959.85	-28.9817	-64.9809	4.00755	8.02174	62.3786	64.3484	-49.6371	3.20976	-40.1628	531.949	0.385016	0.298148	220.011	0.0156721	0.988107	51.5555	12.6823	2.97813	0.305167	7.64203	2.76743	4.93891	0.924	0.298148	0.605188	188.465	4.82135	13.4059	0.00699172	16.4661	8238.78	26.7392	0.702836	-0.0893726	2.76743	0.385016	51.5555	0.00695096	16.5678
S21	15.3081	1.01145	0.0549546	9.76934	3.42531e+10	6.59294	-62.1294	3.42531e+10	-5.83379	1940.87	-39.7912	-85.0752	4.48163	12.4238	79.2415	154.35	-72.0875	3.60296	-59.1708	601.972	0.416694	0.337068	1581.67	0.0172571	0.993298	129.724	11.6724	2.88762	0.337559	7.96754	2.51201	5.25221	0.94472	0.337068	0.833879	212.464	5.32055	13.5256	0.00642983	35.3491	62623.4	27.0513	0.90104	-0.195874	2.51201	0.416694	129.724	0.00841308	40.0184
S22	8.94695	0.843248	0.084297	5.76528	6.66784e+10	3.80468	-24.8287	6.66784e+10	7.46573	1976.35	-13.2661	-44.3387	3.85798	7.47509	51.8045	55.8769	-31.9645	3.80502	-23.6671	387.179	0.478914	0.411049	300.13	0.0271157	0.992765	47.6351	5.41186	2.42753	0.403345	6.94228	1.78555	2.18774	0.940364	0.411049	0.795252	144.486	4.71885	11.5728	0.0121144	13.2617	8998.21	23.1455	0.8617	-0.18289	1.78555	0.478914	47.6351	0.00896212	14.6139
S24	79.1017	0.673202	0.011517	44.4478	4.05549e+10	32.5391	-3.68426	4.05549e+10	241.271	1999.48	74.3211	-121.18	6.64959	54.9246	362.451	3016.71	-66.5918	3.10987	-1.27364	15334.7	0.157243	0.0862397	84804.8	0.00157317	0.986412	2599.54	483.516	5.3997	0.0888695	12.202	15.5332	236.43	0.926455	0.0862397	0.686735	4152.29	7.53715	60.1934	0.000304038	770.765	2.00583e+07	120.387	0.94021	-0.164827	15.5332	0.157243	2599.54	0.000614931	756.716
S25	10.4474	-0.0331105	0.0657478	7.37244	6.48871e+10	4.5535	-50.5721	6.48871e+10	-15.5403	1949.62	-37.9451	-82.3059	4.28005	9.89861	66.7656	97.9825	-62.2341	3.64748	-50.4066	956.329	0.455486	0.38316	-52.1814	0.0215221	0.994169	89.47	7.32786	2.60457	0.380637	7.58895	2.03484	3.11366	0.947118	0.38316	0.84842	320.225	5.18062	17.3115	0.00844252	24.1995	30295.3	34.623	0.915759	-0.220845	2.03484	0.455486	89.47	0.00488533	25.0559
S26	18.4006	0.125942	0.0405036	11.2305	7.14842e+10	7.71451	-42.2743	7.14842e+10	14.684	1957.47	-25.2048	-85.6008	4.86684	14.2625	100.285	203.419	-61.5934	3.16781	-42.5793	1640.03	0.303526	0.20861	136.486	0.00742554	0.989497	173.256	28.3069	3.51669	0.218203	9.11065	4.17992	10.6721	0.927351	0.20861	0.721168	520.737	5.72417	22.2548	0.0025232	50.7231	94029.7	44.0225	0.828641	-0.122376	4.17992	0.303526	173.256	0.00346948	51.5111
S27	13.0355	0.664048	0.0589409	7.75332	5.4632e+10	5.40095	-34.6605	5.4632e+10	34.3179	1965.89	-21.7047	-61.8702	4.30828	9.90265	96.1881	98.0626	-46.3078	4.6874	-34.13	636.033	0.368022	0.278631	508.018	0.0141199	0.993861	78.2082	15.0854	3.08346	0.288253	8.03755	3.00522	5.92903	0.944211	0.278631	0.677678	222.402	5.13036	14.5271	0.00529944	23.4359	31491.1	28.7485	0.780725	-0.115537	3.00522	0.368022	78.2082	0.00706023	25.1419
S28	12.1871	-1.05556	0.0621059	7.55679	3.38959e+10	5.05225	-21.1399	3.38959e+10	5.05442	1978.63	-9.08802	-79.5181	4.27527	10.1448	84.5725	102.918	-32.672	6.8985	-21.3955	3029.19	0.393317	0.308342	-614.095	0.0178244	0.992788	78.4083	14.0246	2.98083	0.313677	7.83751	2.74781	6.35766	0.942535	0.308342	0.696804	898.484	5.08896	29.8467	0.00641167	22.7072	40309.7	59.4099	0.822132	-0.139205	2.74781	0.393317	78.4083	0.00199116	26.75
S29	34.6246	0.527771	0.0275686	19.0955	50774969806	14.0307	-55.9198	50774969806	26.0489	1944.84	-20.1364	-98.1098	5.38614	23.562	124.159	555.166	-84.3469	2.62792	-55.3028	1938.04	0.330861	0.244085	6305.66	0.00808676	0.99245	491.744	31.9974	3.55127	0.252175	9.53038	4.13673	14.3805	0.942079	0.244085	0.878649	605.869	6.28385	22.4247	0.00218535	132.359	663190	44.3129	0.943419	-0.214369	4.13673	0.330861	491.744	0.00482615	139.962
S30	16.431	-0.146431	0.0458624	9.85395	9.56621e+10	6.83234	-15.6937	9.56621e+10	40.5282	1983.99	-0.55774	-69.2184	4.67832	12.4226	109.747	154.32	-32.2823	3.09481	-16.0467	2564.46	0.311107	0.216915	-253.24	0.00646588	0.991795	126.184	26.4335	3.47674	0.224831	8.89705	4.04034	9.98924	0.935194	0.216915	0.653497	778.575	5.52605	27.4524	0.00290556	38.1543	48311.8	54.9049	0.75783	-0.0942366	4.04034	0.311107	126.184	0.00165177	39.3279
S31	20.2734	0.259901	0.0433295	10.7179	7.83241e+10	8.15138	-45.1436	7.83241e+10	7.0389	1955.8	-26.602	-75.5551	4.65161	12.7407	82.594	162.326	-60.291	2.32805	-44.2383	875.766	0.371372	0.284784	478.17	0.00835872	0.990777	141.864	16.8747	3.15146	0.290077	8.51951	3.10639	7.00278	0.934215	0.284784	0.787925	297.632	5.55196	16.4431	0.00353318	39.6841	47263.6	32.6425	0.87174	-0.162027	3.10639	0.371372	141.864	0.00641995	40.4954
S32	12.8722	0.407884	0.0597159	7.66247	3.88282e+10	5.3449	-43.9819	3.88282e+10	1.10713	1956.45	-31.5198	-72.0776	4.29892	9.66293	73.1847	93.3722	-55.42	3.52509	-43.5733	766.937	0.43184	0.354153	234.362	0.0142283	0.994057	80.972	8.792	2.72319	0.356588	7.72521	2.25201	3.6296	0.946096	0.354153	0.803682	264.307	5.19458	15.6927	0.00669104	22.441	21458.9	31.3854	0.891044	-0.192197	2.25201	0.43184	80.972	0.00550013	24.1675
S33	14.2065	0.37463	0.0530052	8.61648	6.56047e+10	5.90764	-40.0196	6.56047e+10	11.2368	1960.37	-25.9642	-80.7158	4.48485	10.976	91.9526	120.473	-53.3044	3.50877	-39.6617	1543.89	0.343303	0.251045	370.253	0.00878929	0.991642	97.074	19.0251	3.24922	0.258344	8.43754	3.40535	7.33446	0.935017	0.251045	0.671919	489.431	5.31815	21.6776	0.00404444	29.0248	33264	43.3552	0.776952	-0.107023	3.40535	0.343303	97.074	0.00257493	30.8418
S35	9.12068	0.733355	0.0864259	5.72029	9.61625e+09	3.92293	-44.8753	9.61625e+09	-18.2115	1956.56	-33.0149	-58.9458	3.80048	7.22286	40.7343	52.1697	-51.5455	3.29839	-43.4534	203.791	0.487564	0.42213	220.838	0.0349079	0.988381	44.6689	5.37084	2.40936	0.407779	6.79401	1.75047	2.25146	0.926883	0.42213	0.784807	84.5162	4.67053	8.64226	0.0134924	12.5099	6549.25	17.2845	0.872205	-0.197167	1.75047	0.487564	44.6689	0.0220011	13.6299
S37	18.6169	0.995445	0.0420895	11.6803	3.75595e+10	7.9262	-78.4419	3.75595e+10	3.11547	1924.22	-55.471	-113.471	4.83379	15.0194	116.587	225.582	-92.6434	4.42093	-75.8364	1283.03	0.318838	0.225778	2342.86	0.00716026	0.992554	187.538	26.7233	3.46913	0.234177	8.95473	3.96522	10.8535	0.939456	0.225778	0.7501	416.365	5.69144	19.3948	0.00289909	53.5653	139218	38.7897	0.851463	-0.137253	3.96522	0.318838	187.538	0.00393595	57.7249
S38	16.8857	0.452774	0.0494037	9.452	3.87993e+10	6.93926	-45.6112	3.87993e+10	0.0551286	1955.72	-28.2488	-72.1426	4.50913	11.4755	72.1978	131.688	-58.2787	2.71882	-44.3103	731.487	0.352859	0.262639	461.769	0.00971046	0.987944	106.438	18.185	3.20923	0.272203	8.38004	3.29242	7.17604	0.923968	0.262639	0.708199	252.242	5.34218	15.284	0.00401675	31.6399	29910.4	30.343	0.810645	-0.125578	3.29242	0.352859	106.438	0.00661	33.5749
S39	17.3435	-0.56817	0.042814	11.0953	6.0344e+10	7.27541	-21.2551	6.0344e+10	63.8502	1978.99	-3.22358	-123.429	4.86568	14.9514	187.279	223.546	-37.0827	6.51175	-21.0652	9830.92	0.316655	0.22582	-1131.57	0.00766104	0.996472	179.581	31.7364	3.53447	0.232242	9.04647	4.20915	13.4476	0.95845	0.22582	0.699017	2738.4	5.70961	51.9753	0.00299209	52.8294	197797	103.951	0.819521	-0.128875	4.20915	0.316655	179.581	0.000488396	57.9219
S40	19.221	0.449998	0.0451996	10.55	4.6052e+10	7.87703	-47.9613	4.6052e+10	-1.85648	1953.55	-28.3019	-75.2541	4.62277	12.667	73.3976	160.454	-61.7475	2.48463	-46.4914	759.608	0.414679	0.333454	695.899	0.0125241	0.993185	141.718	10.1024	2.81907	0.337871	8.13428	2.43172	4.09421	0.942129	0.333454	0.867168	263.603	5.52023	15.2697	0.00485063	38.3302	49211.6	30.3774	0.932805	-0.227969	2.43172	0.414679	141.718	0.0072604	40.6166
S42	17.1961	0.25878	0.0472878	9.77426	4.87888e+10	7.04796	-41.8133	4.87888e+10	-0.255137	1959.08	-24.7627	-84.4021	4.60406	12.0012	84.147	144.028	-55.3593	2.82358	-40.9524	1734.93	0.435159	0.358767	352.65	0.0122996	0.995084	126.98	9.2928	2.76056	0.355833	8.06002	2.27593	4.03097	0.951524	0.358767	0.863264	549.276	5.50129	22.8002	0.00544829	34.0682	44316.1	45.6004	0.935841	-0.234712	2.27593	0.435159	126.98	0.00229121	37.2503
S43	12.6804	0.207382	0.0657529	6.91161	2.4342e+10	5.13079	-30.5206	2.4342e+10	-0.414199	1970.04	-18.6418	-52.6587	4.07429	8.31762	52.2445	69.1829	-40.5323	2.42123	-29.9765	453.236	0.401506	0.316954	115.899	0.0138398	0.986057	57.6582	10.6669	2.86478	0.322825	7.61037	2.53975	4.16239	0.91816	0.316954	0.687516	165.439	4.90528	12.3972	0.00657942	17.0813	7705.13	24.7944	0.791897	-0.12487	2.53975	0.401506	57.6582	0.00930198	17.6745
S44	10.9236	0.21533	0.0692112	6.53323	5.81533e+10	4.513	-57.6621	5.81533e+10	-24.282	1942.74	-46.5371	-85.0887	4.09047	8.26418	60.8066	68.2967	-67.4784	3.14778	-57.2806	662.308	0.452003	0.378688	79.3543	0.0195099	0.992478	59.0875	7.44989	2.62352	0.374955	7.4103	2.06556	3.11278	0.940095	0.378688	0.775735	231.074	4.9802	14.7703	0.00847888	16.6344	10641.1	29.5407	0.866669	-0.178216	2.06556	0.452003	59.0875	0.00555296	17.7375
S45	9.56669	0.597298	0.079881	5.87628	37618386600	3.96849	-32.9963	37618386600	6.55784	1967.89	-22.0407	-56.0886	3.92083	7.54248	62.6464	56.8891	-40.8284	3.70537	-32.1235	538.907	0.381869	0.294449	185.941	0.0185053	0.988483	44.8454	13.0395	2.9996	0.301533	7.5666	2.80833	5.09025	0.925063	0.294449	0.550043	189.635	4.73055	13.5277	0.0077474	14.9455	7028.45	26.958	0.656978	-0.0747182	2.80833	0.381869	44.8454	0.00688395	14.8062
S46	9.91379	0.575529	0.076799	6.02287	4.77979e+10	4.11485	-61.6454	4.77979e+10	-27.3686	1939.09	-51.0217	-82.9533	3.9509	7.67323	55.5847	58.8785	-70.0962	3.5067	-60.928	408.28	0.447625	0.373244	204.652	0.0209038	0.991351	48.5786	7.51331	2.63232	0.372261	7.24287	2.09002	3.07963	0.935632	0.373244	0.731559	151.443	4.79773	11.8817	0.00963523	14.023	8334.24	23.7635	0.819536	-0.148888	2.09002	0.447625	48.5786	0.00906137	15.4797
S47	12.9369	0.206277	0.0625258	7.26426	6.00028e+10	5.32894	-27.2213	6.00028e+10	3.7607	1973.39	-14.8024	-50.4304	4.16203	8.80147	54.1911	77.4659	-37.6623	2.50555	-26.6318	524.649	0.474467	0.405594	124.543	0.0178633	0.992926	72.7504	5.68891	2.45015	0.398212	7.3554	1.82836	2.28093	0.941057	0.405594	0.855064	190.463	5.101	13.1794	0.0081218	19.6098	12738.3	26.3589	0.921481	-0.234752	1.82836	0.474467	72.7504	0.00797142	19.6868
S48	33.458	0.16239	0.0323551	16.2244	1.33984e+10	13.0211	-55.6567	1.33984e+10	-10.5143	1944.37	-29.2207	-95.9605	5.05908	18.8004	85.4462	353.454	-79.6997	1.85017	-55.7173	1489.6	0.35274	0.266306	1495.02	0.013876	0.988201	330.658	22.8479	3.34745	0.268479	8.95114	3.57454	9.7496	0.927223	0.266306	0.8705	476.628	5.94049	19.9912	0.00303897	88.3766	202212	39.9824	0.940456	-0.221467	3.57454	0.35274	330.658	0.00500119	86.6813
S49	16.8159	0.597264	0.0439004	10.6395	45693531523	7.10628	-55.3398	45693531523	12.8695	1945.93	-36.252	-96.6079	4.78407	13.7708	109.477	189.636	-70.5057	3.8657	-54.1165	1698.16	0.362211	0.272854	1108.2	0.00946742	0.994655	167.837	17.1357	3.15955	0.280242	8.64609	3.16118	6.95981	0.948389	0.272854	0.815959	539.73	5.69379	22.574	0.00367968	47.111	102918	44.8131	0.905314	-0.185631	3.16118	0.362211	167.837	0.00261382	48.4568
S50	7.59471	0.749343	0.097364	4.80756	2.28171e+10	3.21024	-42.3542	2.28171e+10	-7.3377	1958.27	-33.8694	-62.0975	3.64345	6.2683	54.7598	39.2916	-48.999	4.43574	-41.7434	374.954	0.437066	0.359672	120.551	0.0277546	0.991087	29.0302	7.73149	2.65698	0.362738	6.86318	2.15115	3.07117	0.933765	0.359672	0.578065	137.648	4.40732	11.5062	0.0125881	9.24816	3886.29	23.0062	0.68131	-0.0905043	2.15115	0.437066	29.0302	0.00863441	10.451
S51	14.9639	-0.324245	0.048607	9.47081	5.39726e+10	6.35203	-35.636	5.39726e+10	2.56287	1963.67	-21.4766	-83.1166	4.63542	12.1868	85.6795	148.517	-52.2205	3.37336	-36.3656	1989.75	0.320869	0.227996	-577.153	0.00824358	0.987241	124.691	25.9022	3.45151	0.234306	8.8163	3.92742	10.2751	0.921946	0.227996	0.656191	617.088	5.49186	24.3391	0.00325874	37.6484	53706.8	48.6781	0.768929	-0.101028	3.92742	0.320869	124.691	0.00247103	37.8037
S52	12.3735	0.487183	0.0633452	7.35374	33347882219	5.18338	-38.5802	33347882219	-6.02908	1962.57	-24.2073	-64.8659	4.19173	9.14746	58.8368	83.676	-48.2892	2.83105	-37.4505	686.244	0.438526	0.362608	324.558	0.0170698	0.990712	77.2917	8.68783	2.71104	0.360881	7.6182	2.21748	3.65785	0.934316	0.362608	0.798512	239.042	5.11507	14.9397	0.00724805	21.9963	16095.2	29.7919	0.881889	-0.18709	2.21748	0.438526	77.2917	0.00582539	21.5245
S53	20.9918	0.602592	0.0421034	11.7614	4.73282e+10	8.62688	-73.3978	4.73282e+10	-11.8222	1929.54	-49.9706	-99.3925	4.76973	14.2243	87.5702	202.331	-86.7896	2.74229	-70.5162	786.734	0.341278	0.249921	1536.7	0.00847539	0.990122	181.267	20.7405	3.29275	0.258215	8.78597	3.51151	8.16699	0.930722	0.249921	0.794495	269.101	5.65724	15.1317	0.00314736	50.5018	87242.7	30.2633	0.870039	-0.155228	3.51151	0.341278	181.267	0.0101543	50.9027
S54	29.7512	0.253779	0.0306889	15.5686	4.89692e+10	11.8988	-39.8208	4.89692e+10	15.2532	1962.7	-11.1956	-97.0747	5.16424	18.3984	112.328	338.502	-60.0187	2.19642	-37.3825	3370.17	0.393303	0.309537	1563.28	0.00783196	0.99586	314.22	13.7302	2.99321	0.317671	8.89772	2.76362	5.90783	0.955283	0.309537	0.91604	1016.66	6.08827	30.6844	0.00282182	81.9875	212139	61.3689	0.964695	-0.26839	2.76362	0.393303	314.22	0.00146982	84.9436
S55	23.1531	0.127576	0.0334539	13.484	1.15246e+10	9.53974	-29.8775	1.15246e+10	34.9721	1970.19	-8.13325	-78.2422	5.10013	16.8138	113.214	282.703	-52.1613	2.91465	-29.8828	2200.59	0.248484	0.155687	232.872	0.00459131	0.984118	218.498	56.4695	3.97941	0.16407	9.58008	5.88418	21.4201	0.912409	0.155687	0.588373	675.79	5.88876	25.2044	0.00166084	68.7418	131598	50.4087	0.821037	-0.112898	5.88418	0.248484	218.498	0.00279916	71.7949
S56	11.3771	0.221387	0.0698367	6.47945	3.01255e+10	4.65866	-19.7496	3.01255e+10	9.21183	1980.68	-8.78615	-42.5716	4.02837	7.96061	51.7835	63.3714	-29.2489	2.73489	-19.3329	485.256	0.401255	0.316285	91.9511	0.0140881	0.986448	52.7709	10.311	2.84372	0.322526	7.56804	2.51946	3.90898	0.918589	0.316285	0.672916	175.424	4.87934	12.8422	0.00695673	15.8501	7353.41	25.6756	0.775619	-0.117923	2.51946	0.401255	52.7709	0.00849582	16.3204
S57	17.7462	0.594145	0.0433687	10.7939	3.47851e+10	7.40263	-53.7179	3.47851e+10	8.78325	1947.87	-33.3865	-90.5273	4.77908	13.7175	99.3105	188.171	-68.1906	3.48612	-52.1807	1376.33	0.270458	0.176362	1154.25	0.00576417	0.984284	147.405	43.139	3.8003	0.183772	9.2084	5.14122	16.3659	0.912909	0.176362	0.550651	438.89	5.58008	20.6352	0.00235925	48.3471	73736.9	40.636	0.702407	-0.0746903	5.14122	0.270458	147.405	0.0037862	47.9587
S58	12.072	0.470018	0.0656747	7.09723	5.36465e+10	4.9805	-46.7518	5.36465e+10	-9.67077	1954.38	-33.7204	-81.6215	4.16513	8.87966	71.9507	78.8484	-56.1171	3.24934	-45.6357	1101.09	0.443635	0.368258	290.422	0.0198624	0.994269	69.3105	8.04126	2.67001	0.365251	7.54021	2.14505	3.36742	0.947201	0.368258	0.79192	360.892	5.05797	18.5896	0.00776877	19.338	15222.8	37.1793	0.87635	-0.18246	2.14505	0.443635	69.3105	0.00314504	20.3093
S59	19.0311	-0.771927	0.058116	10.5384	9.22929e+09	7.83898	-6.38685	9.22929e+09	11.1962	1989.39	2.33083	-52.0047	4.40724	12.5216	63.201	156.79	-30.4278	2.5541	-10.6499	1655.55	0.392335	0.307242	-1275.83	0.0211403	0.988884	139.991	12.6101	2.96388	0.310389	7.91472	2.7253	5.06104	0.927224	0.307242	0.834686	520.214	5.26796	22.195	0.00650987	37.6201	48671.4	44.1981	0.910725	-0.204352	2.7253	0.392335	139.991	0.00347302	39.6749
S60	12.6834	0.144528	0.0612394	7.42281	3.07288e+10	5.26343	-57.1968	3.07288e+10	-26.612	1942.47	-46.174	-83.4467	4.23132	9.21005	56.8347	84.8251	-69.7889	2.80995	-57.5546	555.942	0.461547	0.389888	94.3653	0.0178909	0.992597	77.7612	6.39341	2.51984	0.387321	7.47373	1.93906	2.54937	0.939773	0.389888	0.847929	200.363	5.15268	13.5099	0.0076269	21.0387	16839.5	27.0198	0.919174	-0.229549	1.93906	0.461547	77.7612	0.00803547	21.5024
S61	21.9885	0.441893	0.0387794	12.1617	2.749e+10	8.95491	-37.6297	2.749e+10	15.6146	1964.52	-14.4959	-71.6886	4.85457	14.7016	87.3031	216.137	-53.1289	2.53517	-35.5391	1186.43	0.406656	0.323533	1213.83	0.010484	0.994678	197.548	10.5027	2.8379	0.329314	8.41931	2.50119	4.10885	0.947984	0.323533	0.898678	393.102	5.77402	18.61	0.00390547	52.0128	96517.6	37.2201	0.953054	-0.255736	2.50119	0.406656	197.548	0.0047141	54.6581
S62	16.3566	-0.0148179	0.0485242	9.30602	1.61924e+10	6.74311	-21.8702	1.61924e+10	13.4212	1977.92	-7.47017	-56.1534	4.53932	11.3551	69.5745	128.938	-36.9556	2.58896	-22.1161	1081.21	0.336473	0.243718	-36.4195	0.00855579	0.985331	105.18	19.9125	3.27209	0.252544	8.4741	3.51121	7.41183	0.915309	0.243718	0.681351	356.427	5.37045	18.306	0.00364278	31.273	26636.7	36.6119	0.811533	-0.123676	3.51121	0.336473	105.18	0.00461715	32.9165
S63	13.2229	0.929675	0.0555223	8.74901	2.24063e+10	5.58938	-60.8338	2.24063e+10	2.31776	1940.56	-45.1251	-99.1363	4.49446	11.7222	101.454	137.411	-72.6496	4.83222	-59.4778	1407.21	0.314157	0.21997	1249.95	0.00942705	0.990883	109.599	25.4268	3.44237	0.229585	8.54189	3.95772	9.62176	0.932016	0.21997	0.624192	447.735	5.2906	20.8368	0.00390999	34.173	61085.2	41.3126	0.756927	-0.0973696	3.95772	0.314157	109.599	0.00318811	35.2701
S64	13.897	0.87287	0.0577273	8.48269	2.38226e+10	5.73449	-52.8228	2.38226e+10	3.72209	1948.91	-37.0609	-94.8208	4.40167	10.9524	98.5429	119.955	-63.1099	4.43954	-51.1229	1701.35	0.420842	0.342576	777.496	0.0155881	0.995293	96.2097	12.2343	2.86761	0.347186	7.85739	2.48717	5.93832	0.954495	0.342576	0.772844	534.205	5.24404	22.6541	0.00662219	27.111	38275.9	45.3082	0.891412	-0.189251	2.48717	0.420842	96.2097	0.00220523	31.4206
S65	17.3416	0.0364521	0.0442045	10.1736	6.52632e+10	7.17048	-44.5568	6.52632e+10	12.1966	1955.26	-28.7073	-86.414	4.7083	12.6736	98.6106	160.619	-61.3456	2.89134	-44.7799	1610.06	0.30214	0.208553	-23.2505	0.00574089	0.98843	129.103	31.3466	3.58109	0.214978	9.01408	4.34498	12.1739	0.925006	0.208553	0.609346	509.069	5.54547	22.0143	0.00262128	40.1124	47552.2	44.0286	0.724051	-0.0845306	4.34498	0.30214	129.103	0.00296305	40.7779
S66	8.03678	0.583018	0.0949426	4.91651	6.45309e+09	3.34575	-72.7256	6.45309e+09	-43.8805	1928.01	-63.9193	-93.2104	3.65591	6.29377	49.3299	39.6115	-79.5675	3.86664	-72.0011	371.824	0.471095	0.4022	90.2511	0.0342254	0.990737	30.7919	6.56031	2.51964	0.394044	6.696	1.90469	2.87286	0.934957	0.4022	0.647765	137.494	4.46212	11.4644	0.013656	9.33804	3350.18	22.9289	0.795247	-0.145805	1.90469	0.471095	30.7919	0.00946943	10.5347
S67	10.1513	0.286499	0.0779308	5.81972	4.45938e+10	4.23725	-27.8122	4.45938e+10	8.08893	1972.71	-17.2177	-45.2665	3.84628	7.11426	53.3554	50.6127	-36.2026	2.76132	-27.3	267.647	0.567026	0.522778	80.0204	0.0281264	0.996582	47.3345	2.72102	1.98645	0.476227	6.48371	1.2245	1.18592	0.959409	0.522778	0.891207	107.49	4.78734	9.81509	0.0146728	12.5139	5770.28	19.6302	0.948434	-0.309791	1.2245	0.567026	47.3345	0.0149387	12.6842
S68	12.2706	1.97519	0.0618166	7.57572	1.51696e+10	5.08003	-21.1605	1.51696e+10	89.4245	1979.34	-8.95991	-48.9452	4.2716	10.4692	138.37	109.604	-32.7623	18.4103	-20.6891	714.91	0.340997	0.248608	1317.61	0.0116811	0.995543	86.0125	22.9037	3.27198	0.259811	8.10495	3.50309	10.4899	0.953997	0.248608	0.580228	243.386	5.09547	15.3136	0.00493889	27.8138	108923	30.1732	0.754334	-0.102099	3.50309	0.340997	86.0125	0.00669263	28.6214
S69	11.0621	-0.00729957	0.0696161	6.41929	3.40278e+10	4.55992	-17.4866	3.40278e+10	7.33576	1982.48	-7.34851	-44.4034	4.03906	7.96029	51.7391	63.3662	-28.0838	2.72972	-17.5377	640.255	0.408799	0.325728	-0.240043	0.0157395	0.98685	52.9891	10.012	2.81501	0.329847	7.55804	2.46242	3.84477	0.920352	0.325728	0.682147	222.921	4.89896	14.5751	0.00713679	15.8778	7492	29.1325	0.782194	-0.124597	2.46242	0.408799	52.9891	0.00583179	16.2952
S71	20.2997	0.469133	0.040284	11.8013	1.58281e+10	8.45102	-53.2015	1.58281e+10	-5.61199	1949.19	-29.8483	-93.7323	4.83962	14.4872	88.1203	209.878	-68.0868	2.70191	-50.8629	1669.36	0.356517	0.2672	1111.98	0.00961944	0.990704	185.038	19.5797	3.22935	0.271417	8.70021	3.33456	8.1527	0.93413	0.2672	0.809248	530.879	5.7231	22.2523	0.00337137	51.5989	86583.1	44.2498	0.911969	-0.19318	3.33456	0.356517	185.038	0.00306658	53.6293
S72	17.5471	0.511679	0.0445528	10.3391	3.0661e+10	7.25843	-61.0248	3.0661e+10	-5.05127	1940.32	-41.8119	-94.4141	4.70287	12.9733	89.3628	168.305	-75.6905	3.18306	-59.7202	1154.27	0.393177	0.310644	850.367	0.00990843	0.993043	147.682	15.2293	3.0611	0.311454	8.43653	2.87293	6.74802	0.943756	0.310644	0.812803	381.54	5.60557	18.6661	0.00416026	40.7277	67770	37.3323	0.908531	-0.196361	2.87293	0.393177	147.682	0.00424612	42.9723
S73	16.0412	0.27973	0.0502893	9.06417	1.97973e+10	6.49001	-45.7311	1.97973e+10	-1.82545	1954.21	-31.583	-74.9029	4.50218	11.2056	73.0774	125.565	-60.48	2.84094	-45.8238	762.88	0.36125	0.270508	299.394	0.0122896	0.989748	104.065	15.3048	3.10125	0.279124	8.25477	3.07268	5.77065	0.928239	0.270508	0.744187	262.492	5.33596	15.6227	0.00441875	30.2659	30783.4	31.0032	0.853265	-0.149079	3.07268	0.36125	104.065	0.0068873	32.1124
S74	11.0812	-0.285251	0.0696606	6.45937	44743692300	4.60076	-27.9473	44743692300	-6.77734	1971.64	-18.2748	-58.1422	4.02816	8.0016	51.3648	64.0256	-39.4683	2.69147	-28.3734	839.299	0.466079	0.395305	-144.661	0.0179373	0.991946	58.8823	6.03881	2.48556	0.391906	7.24363	1.89114	2.39163	0.937161	0.395305	0.813896	283.569	4.94926	16.4544	0.00886121	16.3735	9160.61	32.885	0.889754	-0.202735	1.89114	0.466079	58.8823	0.00449705	16.2784
S75	11.9972	-0.419528	0.062296	7.50235	4.44814e+10	5.05977	-33.2122	4.44814e+10	-0.91401	1965.86	-22.9487	-69.1667	4.27418	9.59869	68.2527	92.1348	-47.3587	3.26374	-34.1671	1071.99	0.350967	0.260548	-292.789	0.0148913	0.985366	67.5281	18.9263	3.24279	0.268992	8.12142	3.34363	7.6365	0.91725	0.260548	0.564199	349.264	5.02807	18.5335	0.00540038	21.5924	16143.3	36.7213	0.68268	-0.0775881	3.34363	0.350967	67.5281	0.00428453	23.6592
S76	15.8572	0.531786	0.0491706	9.65435	5.91216e+10	6.6292	-41.0029	5.91216e+10	17.9341	1958.84	-27.2333	-74.4424	4.59045	12.3969	92.3765	153.683	-57.4853	3.72369	-41.1955	1032.46	0.441583	0.366788	768.292	0.01436	0.99609	137.603	8.78795	2.72042	0.363687	7.99547	2.21165	3.79542	0.956514	0.366788	0.879405	345.645	5.49435	17.7041	0.00573137	36.5978	68673	35.4083	0.940719	-0.245204	2.21165	0.441583	137.603	0.00430207	39.3205
S77	30.1724	0.463071	0.033231	15.8845	4.34483e+10	12.2774	-55.423	4.34483e+10	2.79984	1947.21	-26.0041	-96.6785	5.10054	18.6749	99.4783	348.751	-74.4879	2.29609	-52.8783	1822.51	0.387175	0.306343	2898.18	0.0111834	0.992679	305.145	19.8158	3.21079	0.305123	8.92229	3.15722	9.57336	0.944585	0.306343	0.877351	575.891	5.97138	22.462	0.00335381	81.2402	224553	44.9239	0.944194	-0.229868	3.15722	0.387175	305.145	0.00321263	87.5945
S78	22.2947	-0.0471116	0.0339513	13.3864	7.14826e+10	9.41223	-41.7385	7.14826e+10	12.9232	1957.45	-21.0521	-87.6804	5.07682	16.7522	100.604	280.635	-66.7246	2.6267	-42.6209	1910.51	0.394455	0.311904	-361.45	0.00866219	0.994495	261.308	14.6909	3.0401	0.314475	8.88614	2.83223	6.46182	0.949423	0.311904	0.893458	605.196	6.01758	23.3139	0.00304018	68.9998	180437	46.6279	0.953052	-0.245319	2.83223	0.394455	261.308	0.00360829	70.3956
S79	16.1108	0.587859	0.0467305	10.047	1.34353e+10	6.76093	-54.305	1.34353e+10	-0.690611	1947.05	-35.7774	-93.1525	4.68779	12.9457	92.4619	167.591	-68.2741	3.58827	-52.9927	1382.85	0.296132	0.202069	955.38	0.00867105	0.986201	124.12	31.8859	3.59651	0.210075	8.82038	4.42918	12.0614	0.917865	0.202069	0.590481	441.812	5.44822	20.4632	0.00309912	39.0015	58841.7	40.9265	0.766494	-0.098354	4.42918	0.296132	124.12	0.00335138	42.8117
S80	22.5363	0.841457	0.0345081	13.6418	2.46818e+10	9.30037	-18.2985	2.46818e+10	95.1201	1983.74	5.67727	-82.1096	5.11738	17.6583	177.23	311.817	-36.8349	5.17241	-16.3357	4269.36	0.265731	0.173682	4016.7	0.00501508	0.99378	262.228	51.6346	3.87196	0.179228	9.58884	5.51725	20.005	0.944301	0.173682	0.670988	1252.01	5.96188	34.6318	0.00184021	78.4657	357012	69.2635	0.827704	-0.126032	5.51725	0.265731	262.228	0.00116831	79.5117
[truncated: 30 more columns]

## Sheet: T1c
Subject-Code	T1c_original_firstorder_InterquartileRange	T1c_original_firstorder_Skewness	T1c_original_firstorder_Uniformity	T1c_original_firstorder_MeanAbsoluteDeviation	T1c_original_firstorder_Energy	T1c_original_firstorder_RobustMeanAbsoluteDeviation	T1c_original_firstorder_Median	T1c_original_firstorder_TotalEnergy	T1c_original_firstorder_Maximum	T1c_original_firstorder_RootMeanSquared	T1c_original_firstorder_90Percentile	T1c_original_firstorder_Minimum	T1c_original_firstorder_Entropy	T1c_original_firstorder_StandardDeviation	T1c_original_firstorder_Range	T1c_original_firstorder_Variance	T1c_original_firstorder_10Percentile	T1c_original_firstorder_Kurtosis	T1c_original_firstorder_Mean	T1c_original_glcm_SumVariance	T1c_original_glcm_Homogeneity1	T1c_original_glcm_Homogeneity2	T1c_original_glcm_ClusterShade	T1c_original_glcm_MaximumProbability	T1c_original_glcm_Idmn	T1c_original_glcm_SumVariance2	T1c_original_glcm_Contrast	T1c_original_glcm_DifferenceEntropy	T1c_original_glcm_InverseVariance	T1c_original_glcm_Entropy	T1c_original_glcm_Dissimilarity	T1c_original_glcm_DifferenceVariance	T1c_original_glcm_Idn	T1c_original_glcm_Idm	T1c_original_glcm_Correlation	T1c_original_glcm_Autocorrelation	T1c_original_glcm_SumEntropy	T1c_original_glcm_AverageIntensity	T1c_original_glcm_Energy	T1c_original_glcm_SumSquares	T1c_original_glcm_ClusterProminence	T1c_original_glcm_SumAverage	T1c_original_glcm_Imc2	T1c_original_glcm_Imc1	T1c_original_glcm_DifferenceAverage	T1c_original_glcm_Id	T1c_original_glcm_ClusterTendency	T1c_original_glrlm_ShortRunLowGrayLevelEmphasis	T1c_original_glrlm_GrayLevelVariance
S02	39.1249	1.03166	0.0257995	22.1847	134546804273	15.9475	-42.1255	134546804273	106.653	1964.26	-0.190135	-93.7747	5.5804	27.4818	200.428	755.252	-64.6333	3.98483	-35.9355	3370.56	0.319488	0.237068	17403.2	0.00856804	0.993559	685.026	69.3448	3.91542	0.240381	10.0646	5.34541	40.1408	0.952747	0.237068	0.81619	1003.97	6.48905	29.1555	0.00198875	188.593	1.70037e+06	58.311	0.932517	-0.189457	5.34541	0.319488	685.026	0.00197134	193.113
S03	16.1759	1.02141	0.048347	9.64578	88100000000	6.67347	-18.5065	88100000000	86.5531	1982.75	-1.57284	-53.264	4.61238	12.5083	139.817	156.456	-31.7892	6.96795	-17.2852	1168.83	0.324405	0.23199	1684.74	0.00735	0.994821	130.665	26.8387	3.45342	0.239699	8.75627	3.90092	11.4535	0.94974	0.23199	0.659277	380.889	5.4588	18.8396	0.003279	39.376	126516	37.6793	0.767681	-0.10038	3.90092	0.324405	130.665	0.004092	40.1839
S04	24.0912	0.952	0.032513	14.5387	95700000000	9.872	-17.2632	95700000000	100.073	1984.54	7.06344	-69.6296	5.19827	18.9366	169.702	358.594	-37.4809	5.08444	-15.5476	2767.01	0.287945	0.196266	5258.66	0.003909	0.993646	317.299	49.0028	3.82886	0.20326	9.74433	5.06239	23.0754	0.946808	0.196266	0.732672	839.9	6.10491	27.7997	0.001729	91.5756	478423	55.5994	0.854311	-0.12921	5.06239	0.287945	317.299	0.00189	91.429
S05	12.4461	0.242967	0.061529	7.32328	44400000000	5.15853	-36.6961	44400000000	17.2002	1963.68	-24.2265	-63.1675	4.23285	9.14201	80.3676	83.5763	-47.8321	3.00971	-36.343	612.026	0.342969	0.250555	117.424	0.010121	0.989317	63.7553	18.5925	3.22641	0.259542	8.13358	3.38687	6.94983	0.926859	0.250555	0.548391	213.57	5.02977	14.2224	0.004761	20.5869	11821.4	28.4448	0.656504	-0.07268	3.38687	0.342969	63.7553	0.007535	21.4356
S06	46.5446	1.30972	0.018095	29.928	6.92423e+10	19.6362	-46.074	6.92423e+10	212.546	1961.32	14.3253	-125.113	6.11719	39.5217	337.659	1561.96	-79.0279	5.50197	-39.074	7769.02	0.237253	0.157085	58906.8	0.00309215	0.992491	1318.59	230.583	4.71556	0.160825	11.23	9.65374	135.155	0.949791	0.157085	0.702214	2178.2	7.00548	43.66	0.000768407	387.293	8.87445e+06	87.3199	0.918963	-0.157749	9.65374	0.237253	1318.59	0.00102032	398.346
S07	21.628	1.10648	0.0549992	13.3331	3.96447e+10	9.37595	-29.9388	3.96447e+10	39.3574	1976.91	2.88241	-47.9871	4.63371	16.276	87.3445	264.91	-38.4293	3.33357	-23.1535	664.522	0.397663	0.325819	3495.95	0.0269036	0.985377	237.519	31.1741	3.40139	0.313356	8.44223	3.62914	17.6193	0.930119	0.325819	0.768077	223.743	5.57776	13.1207	0.00728891	67.1733	164589	26.2414	0.896786	-0.184864	3.62914	0.397663	237.519	0.0148307	69.3345
S08	27.6611	0.223452	0.0295004	15.422	6.62964e+10	11.3058	-30.3643	6.62964e+10	50.5934	1970.68	-4.42276	-82.6898	5.25308	18.7598	133.283	351.932	-53.1098	2.65525	-29.4126	2758.38	0.260812	0.167634	935.094	0.00313015	0.989555	301.301	50.1049	3.90973	0.17348	9.9087	5.51982	19.3246	0.928076	0.167634	0.714851	838.305	6.12686	27.8479	0.00135919	87.8514	223183	55.6958	0.828615	-0.113528	5.51982	0.260812	301.301	0.00225288	88.8103
S09	25.5733	1.31443	0.032696	19.0656	44600000000	11.9351	-34.1706	44600000000	86.7351	1973.48	13.9829	-75.5906	5.35088	25.0817	162.326	629.09	-50.392	4.31512	-26.6748	2482.41	0.291353	0.202394	16611.6	0.006732	0.991016	559.751	64.433	3.9392	0.210715	9.78042	5.46122	34.1587	0.941271	0.202394	0.793491	750.99	6.23817	25.0431	0.002179	156.046	1242576	50.0861	0.905899	-0.16474	5.46122	0.291353	559.751	0.003334	161.7
S10	25.3227	1.77436	0.0374947	16.8967	119368951280	11.1446	-56.1132	119368951280	193.467	1951.1	-17.5022	-87.1199	5.13864	22.2559	280.587	495.324	-69.5008	8.6523	-49.0318	1511.77	0.31989	0.231628	14765.4	0.00884856	0.997561	417.883	50.4099	3.70167	0.237842	9.37377	4.63074	28.45	0.969373	0.231628	0.784091	473.01	5.97172	19.5227	0.00296441	117.073	1.35339e+06	39.0453	0.882756	-0.156059	4.63074	0.31989	417.883	0.0047687	127.729
S11	35.8003	0.201507	0.02301	21.3847	24700000000	14.9503	-17.285	24700000000	81.0469	1984.71	16.966	-74.3592	5.67286	26.5151	155.406	703.051	-51.0924	3.01966	-15.4623	3676.12	0.255374	0.17289	227.797	0.004859	0.983562	624.837	111.643	4.36659	0.176386	10.4861	7.41069	55.2728	0.920382	0.17289	0.697566	1083.35	6.5696	30.9039	0.001081	184.12	1137489	61.8078	0.912436	-0.16167	7.41069	0.255374	624.837	0.003994	175.354
S12	25.9322	1.7302	0.0339482	17.2331	111363210037	11.0464	-44.6232	111363210037	161.184	1961.79	-8.33119	-84.1312	5.25031	23.2072	245.315	538.576	-60.2388	7.53861	-38.3513	2248.14	0.35602	0.27253	17921.4	0.00887918	0.997271	488.541	44.3599	3.52164	0.276432	9.35417	4.05804	27.5188	0.969725	0.27253	0.83344	689.74	6.16451	24.056	0.00295048	133.225	1.59722e+06	48.112	0.93776	-0.209121	4.05804	0.35602	488.541	0.00259532	140.032
S13	25.6117	0.311657	0.0314647	14.4855	120388910072	10.5126	-41.5562	120388910072	56.5062	1959.41	-17.4671	-95.9611	5.17668	17.8206	152.467	317.573	-63.1555	3.16965	-40.668	2762.17	0.331393	0.242485	1083.88	0.00477763	0.994558	272.311	33.5473	3.54027	0.249779	9.4418	4.08525	16.5057	0.951812	0.242485	0.780159	842.515	6.05944	27.979	0.00207925	76.4646	208545	55.9579	0.896852	-0.165689	4.08525	0.331393	272.311	0.00190402	80.5246
S14	32.8382	0.294825	0.024933	18.4051	13600000000	13.4314	-45.4929	13600000000	25.571	1956.5	-12.4448	-109.632	5.48982	22.4382	135.203	503.471	-71.7591	2.54485	-43.6319	4115.7	0.240447	0.149415	2689.1	0.00344	0.986358	418.534	66.1997	4.09197	0.156036	10.0921	6.33565	25.5653	0.91879	0.149415	0.726303	1214.81	6.32929	33.5667	0.001149	121.184	431535	67.1334	0.896909	-0.15222	6.33565	0.240447	418.534	0.001589	126.739
S15	21.4538	2.34774	0.03575	14.2006	72200000000	8.97971	-35.4328	72200000000	164.131	1967.76	-10.2993	-85.3251	5.12442	20.4822	249.457	419.519	-52.7456	14.6058	-32.3506	2730.47	0.27271	0.180955	16860	0.00475	0.996334	363.938	60.3423	3.93969	0.187942	9.6777	5.5343	29.2577	0.959404	0.180955	0.715835	822.062	5.98496	27.316	0.001864	106.07	1920237	54.6319	0.817781	-0.11174	5.5343	0.27271	363.938	0.001868	107.74
S16	11.5433	1.14663	0.065941	7.45489	31100000000	4.85192	-47.6278	31100000000	12.1003	1953.9	-33.8208	-71.4498	4.23148	9.906	83.55	98.1289	-56.7951	5.45377	-46.1266	541.463	0.396793	0.313823	852.362	0.016725	0.992481	80.1686	14.5698	3.02246	0.315954	7.86	2.78339	6.68833	0.941964	0.313823	0.692166	192.47	5.06051	13.2691	0.006804	23.6846	34674.9	26.5382	0.801953	-0.12889	2.78339	0.396793	80.1686	0.008388	25.6666
S17	29.9125	0.417113	0.0243481	19.2978	6.9985e+10	12.9797	-28.3661	6.9985e+10	88.6553	1971.82	3.09978	-91.7463	5.61638	24.9882	180.402	624.41	-62.9149	3.46626	-28.3432	3910.06	0.261148	0.175976	1978.83	0.00327557	0.987307	534.661	114.151	4.32038	0.18137	10.5312	7.17771	61.4892	0.932121	0.175976	0.648575	1148.23	6.4961	32.2972	0.00109881	162.203	871029	64.5943	0.873559	-0.132647	7.17771	0.261148	534.661	0.00183617	157.68
S19	23.9894	1.69329	0.0323928	16.2069	8.43259e+10	10.1248	-31.7128	8.43259e+10	167.006	1972.2	-1.48638	-102.619	5.31378	22.5701	269.625	509.41	-49.9515	9.39808	-27.9297	5386.81	0.310585	0.22624	12944.9	0.0061059	0.995784	416.749	81.9552	3.96197	0.230923	9.80836	5.60629	49.8622	0.962525	0.22624	0.670541	1553.83	6.18589	38.3423	0.00213496	124.676	1.38854e+06	76.6845	0.881191	-0.147629	5.60629	0.310585	416.749	0.000860819	132.864
S20	17.0198	1.66398	0.0497666	11.8784	115716490010	7.58251	-43.996	115716490010	94.1995	1960.32	-15.9196	-71.1258	4.70737	15.9493	165.325	254.381	-54.7213	7.29829	-39.741	943.923	0.416026	0.340171	5029.4	0.0174899	0.997169	216.206	20.8445	3.08178	0.336698	8.33929	2.88559	12.3616	0.968196	0.340171	0.823632	313.781	5.57768	16.2769	0.00590904	59.2626	303673	32.5537	0.919446	-0.207554	2.88559	0.416026	216.206	0.00553499	67.0918
S21	85.0364	0.506634	0.0108394	46.1748	3.69341e+10	34.5996	8.27262	3.69341e+10	189.092	2015.4	93.1857	-90.768	6.70068	55.3393	279.86	3062.43	-49.6671	2.52272	14.6354	12694.8	0.158738	0.0897063	58617.2	0.00186942	0.978676	2643.81	466.197	5.40016	0.0930738	12.2739	15.6102	216.371	0.907611	0.0897063	0.700324	3453.11	7.61031	53.9324	0.000287561	777.501	1.75423e+07	107.865	0.947362	-0.172549	15.6102	0.158738	2643.81	0.00118161	765.333
S22	38.7296	0.639544	0.02575	20.8453	67800000000	15.796	-12.2074	67800000000	94.3212	1993.22	29.6862	-51.7129	5.47634	24.8223	146.034	616.145	-35.1249	2.54309	-6.93467	2141.79	0.331461	0.252902	7392.12	0.010168	0.990306	567.873	56.2448	3.85413	0.250777	9.85827	5.05723	30.0562	0.940137	0.252902	0.819913	658.862	6.41227	23.0424	0.002177	156.029	761115	46.0848	0.93766	-0.19954	5.05723	0.331461	567.873	0.004496	155.464
S23	14.6273	0.343883	0.05063	9.12698	38500000000	6.10895	-53.4506	38500000000	6.30069	1947.21	-37.9643	-95.4278	4.58425	11.7944	101.728	139.107	-66.8576	3.73333	-52.8288	1589.4	0.352018	0.261918	460.259	0.00968	0.993069	116.342	19.2791	3.23333	0.269416	8.52328	3.35091	7.76719	0.941776	0.261918	0.715468	504.402	5.4436	21.912	0.004027	33.9053	51050.8	43.824	0.82326	-0.13318	3.35091	0.352018	116.342	0.002797	35.612
S24	87.7404	0.735416	0.010336	49.1153	40800000000	35.6884	-0.99536	40800000000	309.807	2004.87	87.3473	-115.904	6.80073	61.085	425.711	3731.38	-68.7815	3.36423	3.94277	15729.5	0.140977	0.074359	114372	0.001487	0.986111	3143.16	679.822	5.63976	0.076652	12.4686	18.3604	336.254	0.925859	0.074359	0.64471	4207.69	7.67537	59.9319	0.000246	955.745	30431880	119.864	0.945236	-0.16651	18.3604	0.140977	3143.16	0.000762	934.44
S25	19.011	3.49778	0.036784	15.9507	67100000000	8.15389	-21.5241	67100000000	358.129	1982.22	4.0679	-89.2371	5.27737	26.7116	447.366	713.51	-39.2742	29.4294	-17.9609	5009.54	0.281524	0.19278	35508.6	0.006013	0.997546	536.802	132.244	4.10443	0.199061	9.80323	6.47597	89.7	0.973407	0.19278	0.602841	1433.61	6.12758	36.503	0.002166	167.262	6617133	73.006	0.872835	-0.13923	6.47597	0.281524	536.802	0.001166	186.378
S26	39.6401	1.0564	0.0195357	25.8343	155594850822	16.8367	-42.1886	155594850822	270.665	1964.43	10.0541	-131.479	5.99834	33.8609	402.145	1146.56	-72.2508	4.92967	-35.8583	9089.24	0.244161	0.161285	26159	0.00272146	0.995914	969.614	172.196	4.55417	0.166527	11.1596	8.54201	97.5924	0.961373	0.161285	0.698396	2552.27	6.90465	48.5068	0.00081968	285.452	3.83598e+06	97.0135	0.893275	-0.139115	8.54201	0.244161	969.614	0.000627154	292.207
S27	13.9132	0.522653	0.0516518	8.96646	126060184868	5.94795	-36.4426	126060184868	79.7549	1963.85	-21.6709	-82.0224	4.55827	11.7845	161.777	138.874	-51.2738	5.45306	-36.1864	1982.27	0.41566	0.33762	512.014	0.0131998	0.997665	114.646	16.3071	2.98325	0.33722	8.19191	2.69146	8.90675	0.969306	0.33762	0.750194	615.893	5.41767	24.3168	0.00543494	32.7383	60084.2	48.6335	0.892603	-0.184734	2.69146	0.41566	114.646	0.00190618	35.8972
S28	14.1136	1.16705	0.05256	10.2615	8.83503e+10	5.95266	-26.6052	8.83503e+10	110.722	1974.93	-9.28462	-87.8741	4.7077	15.6257	198.596	244.163	-38.1545	13.0379	-25.136	3555.67	0.385153	0.304464	2162.22	0.0141954	0.997208	191.73	29.2793	3.27991	0.307367	8.53327	3.37864	17.6377	0.968723	0.304464	0.733218	1050.6	5.56097	31.7802	0.00528618	55.2522	419150	63.5605	0.880183	-0.167337	3.37864	0.385153	191.73	0.00179514	65.0624
S29	38.2508	0.616203	0.0178565	28.9118	123608765980	17.5212	-15.5331	123608765980	273.966	1985.44	32.6467	-119.921	6.20563	40.19	393.888	1615.23	-71.7579	5.10843	-14.964	11252.5	0.241371	0.160003	24090	0.00300571	0.994719	1425.43	214.949	4.65209	0.165097	11.4223	9.24458	127.509	0.957748	0.160003	0.737998	3124.64	7.11373	53.1227	0.000752936	410.094	9.46858e+06	106.245	0.927806	-0.16336	9.24458	0.241371	1425.43	0.000747736	409.957
S30	18.6171	3.0353	0.038813	13.1615	95300000000	7.83866	-20.8275	95300000000	209.453	1980.38	-2.65412	-86.5103	5.06597	20.8974	295.963	436.701	-40.5537	23.373	-19.734	4399.48	0.297894	0.205614	20568.8	0.00561	0.997059	375.264	71.2375	3.76855	0.212575	9.42855	5.05955	45.3339	0.968668	0.205614	0.68121	1279.71	5.95224	34.6945	0.002345	111.625	2935016	69.3889	0.861273	-0.137	5.05955	0.297894	375.264	0.001043	113.744
S31	23.6628	0.888087	0.0344932	13.6613	166433997695	9.66937	-42.1883	166433997695	90.4714	1959.05	-19.7511	-91.6162	5.07543	17.4421	182.088	304.228	-61.815	5.45277	-41.024	2344.4	0.361352	0.275395	3397.09	0.00548956	0.996821	262.434	28.1447	3.34692	0.279672	9.10843	3.55361	15.2566	0.964248	0.275395	0.805724	724.207	5.97124	25.7999	0.00265704	72.6446	334264	51.5997	0.919294	-0.192707	3.55361	0.361352	262.434	0.00225223	77.6052
S32	17.3523	0.344211	0.044832	10.2201	39900000000	7.18244	-18.1188	39900000000	36.4395	1982.87	0.346722	-58.1816	4.70249	12.7785	94.6211	163.291	-32.5904	3.06541	-17.169	1596.71	0.308978	0.215233	572.162	0.006711	0.988728	132.629	28.1238	3.50775	0.223094	8.9094	4.13732	10.7543	0.925521	0.215233	0.649762	505.869	5.54277	21.903	0.002862	40.1883	52724.3	43.806	0.767855	-0.10014	4.13732	0.308978	132.629	0.002962	41.5658
S33	16.3646	2.05779	0.04574	11.8859	65500000000	6.98119	-44.3524	65500000000	71.8261	1958.98	-22.5059	-81.1266	4.83079	17.3192	152.953	299.954	-57.5725	9.5254	-41.0975	1571.73	0.381655	0.299566	8405.44	0.010548	0.995018	265.263	32.0513	3.28909	0.301697	8.66797	3.45533	19.8857	0.959525	0.299566	0.784466	497.042	5.74709	20.946	0.004373	74.3285	609826	41.8921	0.9175	-0.19761	3.45533	0.381655	265.263	0.003105	79.7785
S34	22.6221	0.398025	0.03688	12.598	61000000000	9.23795	-12.239	61000000000	53.1668	1989.41	10.7536	-51.527	4.93193	15.3016	104.694	234.138	-29.1432	2.61194	-10.6521	1538.98	0.361142	0.272945	1354.86	0.007671	0.993524	217.47	18.6767	3.21619	0.277073	8.91207	3.26906	7.72706	0.944135	0.272945	0.84188	495.199	5.86125	21.1068	0.002898	59.0366	120696	42.2136	0.914892	-0.19255	3.26906	0.361142	217.47	0.003448	59.118
S35	23.3188	0.380697	0.0390626	12.7749	3.75741e+10	9.58149	-38.1501	3.75741e+10	13.2264	1964.51	-11.9142	-82.5754	4.85264	15.371	95.8018	236.268	-53.0661	2.35375	-35.5514	2052.54	0.384969	0.30245	1489.71	0.0110357	0.991649	204.157	21.5401	3.19534	0.302698	8.65563	3.17326	11.1261	0.9426	0.30245	0.808505	638.795	5.71615	24.3543	0.00370822	56.4244	99831.3	48.7087	0.913635	-0.19909	3.17326	0.384969	204.157	0.0022746	59.2244
S36	21.8214	0.128434	0.034981	12.9281	56200000000	9.08033	-1.14362	56200000000	65.399	1999.51	20.5561	-60.6412	5.05796	16.1618	126.04	261.202	-20.616	3.02121	-0.55224	3413.83	0.266428	0.173868	456.686	0.004402	0.988271	211.157	50.2101	3.90739	0.179402	9.67201	5.45479	20.1322	0.925095	0.173868	0.615723	1016.39	5.89471	31.2434	0.001696	65.3418	126857	62.4868	0.756072	-0.08718	5.45479	0.266428	211.157	0.001447	66.4033
S37	12.6682	0.851167	0.061023	7.86524	37700000000	5.27981	-73.9594	37700000000	-22.9694	1927.46	-58.7895	-98.3979	4.30628	10.1619	75.4286	103.264	-84.071	4.0735	-72.5643	614.189	0.41578	0.335941	620.905	0.015623	0.992887	86.3136	11.1708	2.87334	0.338499	7.82605	2.4945	4.83534	0.942395	0.335941	0.770408	216.98	5.18076	14.0781	0.00667	24.3711	28535.1	28.1563	0.864203	-0.16796	2.4945	0.41578	86.3136	0.006803	26.7644
S38	13.7498	0.876012	0.0565541	8.61791	9.96178e+10	5.83896	-25.2369	9.96178e+10	35.1982	1976.66	-7.92971	-50.9717	4.41165	11.0306	86.1699	121.674	-35.7926	3.91973	-23.3686	682.224	0.399216	0.31611	1031.88	0.0134468	0.993609	105.851	12.7167	2.96151	0.318788	8.06436	2.6872	5.34566	0.944668	0.31611	0.785021	237.806	5.28533	14.6465	0.00569763	29.6418	45085.7	29.293	0.859544	-0.161291	2.6872	0.399216	105.851	0.00645872	31.3762
S39	16.398	1.86504	0.045208	10.76	60000000000	6.85195	-28.9309	60000000000	178.96	1972.58	-10.7814	-88.2599	4.80493	15.1428	267.22	229.305	-43.4537	17.3081	-27.4792	3506.79	0.297356	0.20476	3875.47	0.007116	0.997604	172.845	45.2882	3.71682	0.211913	9.11602	4.72941	22.648	0.967165	0.20476	0.583063	1034.95	5.60192	31.6711	0.002815	54.5332	404606	63.3422	0.756229	-0.0929	4.72941	0.297356	172.845	0.001227	59.4463
S40	20.3215	1.01975	0.0415191	11.6658	110930201333	8.27501	-43.7537	110930201333	90.3126	1957.97	-23.8519	-89.2941	4.83427	14.9092	179.607	222.284	-58.749	6.40455	-42.0885	2019.83	0.396205	0.314373	2444.87	0.0100183	0.997805	192.484	18.7614	3.09004	0.316964	8.59368	2.92575	10.0498	0.969855	0.314373	0.822016	630.937	5.72954	24.2385	0.00396119	52.8113	193895	48.4769	0.925389	-0.208724	2.92575	0.396205	192.484	0.0021848	57.5645
S42	41.2148	0.88284	0.025587	24.8437	50900000000	17.572	-10.1498	50900000000	103.453	2000.45	50.4983	-76.8818	5.66154	30.3491	180.335	921.07	-29.498	2.87691	0.222701	6127.33	0.263336	0.176313	21215.7	0.005232	0.989516	835.244	92.3875	4.21538	0.183126	10.4345	6.6454	47.3725	0.936124	0.176313	0.800849	1758.55	6.57111	39.6589	0.001396	231.908	1974604	79.3177	0.908617	-0.15844	6.6454	0.263336	835.244	0.001024	231.985
S43	21.1842	0.455028	0.038794	11.9063	24100000000	8.64934	-41.3538	24100000000	44.6374	1960.15	-19.9359	-77.1741	4.86908	14.6158	121.811	213.62	-57.6358	3.19306	-39.9054	1250.79	0.28884	0.194462	952.397	0.005573	0.990875	170.58	36.7093	3.66976	0.204295	9.16435	4.63913	15.0407	0.933294	0.194462	0.64542	404.737	5.6701	19.2683	0.002272	51.8222	77333.4	38.5366	0.804255	-0.10939	4.63913	0.28884	170.58	0.004784	54.0397
S45	10.8948	1.50055	0.0677484	6.97353	9.63833e+10	4.56496	-22.6821	9.63833e+10	73.9932	1977.83	-11.6852	-53.1587	4.18572	9.61538	127.152	92.4555	-33.1084	11.701	-22.1919	824.272	0.399742	0.316978	829.1	0.0153768	0.996629	72.5514	14.2121	2.98122	0.321209	7.80951	2.72193	6.6631	0.960542	0.316978	0.67167	277.715	5.02502	16.2213	0.0068681	21.6909	56759.7	32.4425	0.77977	-0.12036	2.72193	0.399742	72.5514	0.00468784	24.4606
S46	14.678	0.089646	0.050435	9.02318	49200000000	6.12094	-31.8887	49200000000	34.0661	1968.29	-17.0703	-76.5939	4.57183	11.5705	110.66	133.877	-45.9604	3.43023	-31.7479	1831.29	0.299105	0.204766	80.7505	0.007378	0.990744	100.132	31.0543	3.58166	0.212786	8.81815	4.35172	11.9433	0.931891	0.204766	0.526331	568.741	5.3597	23.4834	0.003165	32.7966	33247.8	46.9668	0.655941	-0.06502	4.35172	0.299105	100.132	0.00238	34.3645
S49	32.7141	1.28985	0.025099	20.9888	109988444542	13.9945	-56.7883	109988444542	154.86	1949.64	-11.8298	-114.803	5.62269	27.3851	269.663	749.944	-79.2049	5.68111	-50.553	4094.68	0.299487	0.210432	20118.7	0.00439925	0.996783	640.627	61.7013	3.87226	0.216289	10.0997	5.21236	34.0503	0.964576	0.210432	0.823673	1210.09	6.50857	32.6397	0.00155765	175.582	2.15998e+06	65.2794	0.931445	-0.187029	5.21236	0.299487	640.627	0.00139501	191.992
S50	17.5319	0.841903	0.0523071	9.85477	6.72007e+10	7.17862	-33.3119	6.72007e+10	38.1324	1969.47	-13.7252	-56.512	4.49267	12.0784	94.6444	145.888	-43.948	3.67336	-30.563	627.469	0.384547	0.300121	1198.89	0.0138093	0.993185	123.4	17.1553	3.11591	0.305297	8.22518	2.98149	8.1451	0.945227	0.300121	0.755553	219.539	5.33176	13.8915	0.00520891	35.1387	53108.7	27.7831	0.855683	-0.152842	2.98149	0.384547	123.4	0.00792281	37.4443
S51	21.1376	1.309	0.036085	15.6529	54400000000	9.52522	-34.4134	54400000000	84.0478	1970.73	1.37404	-86.0041	5.19947	21.1324	170.052	446.58	-50.3	4.93093	-29.3822	3270.62	0.309057	0.222149	9338.31	0.007902	0.992481	391.875	60.2842	3.86145	0.227358	9.6345	5.16118	33.065	0.947281	0.222149	0.73325	976.208	6.12267	29.8882	0.002464	113.04	691013	59.7765	0.885069	-0.15278	5.16118	0.309057	391.875	0.001544	115.608
S52	20.5339	1.32044	0.0360854	13.9473	87730011093	8.78676	-35.113	87730011093	145.073	1967.98	-8.20447	-95.6627	5.12659	18.9324	240.736	358.435	-52.2758	6.51402	-32.1105	3769.62	0.341869	0.255462	6629.46	0.00713503	0.997485	311.998	38.0676	3.54594	0.260741	9.31393	4.08979	21.0299	0.968487	0.255462	0.782386	1119.37	6.03322	32.4174	0.00272274	87.5164	536885	64.8347	0.908572	-0.177189	4.08979	0.341869	311.998	0.00116968	93.1895
S53	12.9933	0.650669	0.0613896	7.70437	4.90144e+10	5.4452	-37.8123	4.90144e+10	1.29042	1963.61	-22.711	-55.1666	4.22244	9.59376	56.457	92.0402	-47.7956	3.03629	-36.4143	311.694	0.388474	0.302811	462.372	0.0128943	0.985562	78.3889	12.7758	2.97164	0.30906	7.8702	2.75652	5.01781	0.917571	0.302811	0.719272	120.113	5.09317	10.1837	0.00586049	22.7912	18459.3	20.3673	0.802307	-0.130839	2.75652	0.388474	78.3889	0.0204587	23.3771
S55	20.0358	0.637968	0.042663	11.2332	11400000000	8.18111	-42.2304	11400000000	19.9355	1959.75	-21.497	-74.0039	4.74178	13.8033	93.9394	190.531	-56.4259	3.40802	-40.3027	1081.54	0.36449	0.27778	992.531	0.009188	0.99102	152.838	21.9679	3.25541	0.282713	8.52743	3.35053	10.4462	0.938122	0.27778	0.746808	357.609	5.57478	18.0244	0.003659	43.7015	68838	36.0487	0.89543	-0.18149	3.35053	0.36449	152.838	0.004786	48.5048
S56	11.1997	0.676662	0.0700442	6.87315	81320644357	4.76851	-22.4299	81320644357	16.9754	1979	-8.32959	-45.5523	4.0785	8.62956	62.5277	74.4693	-30.8305	3.20286	-21.0229	501.347	0.471688	0.402379	380.905	0.0218904	0.994224	65.7348	6.06728	2.48591	0.39561	7.24836	1.8655	2.5317	0.946921	0.402379	0.830594	181.827	4.96736	12.9193	0.00955787	17.9505	13726.4	25.8386	0.899334	-0.210862	1.8655	0.471688	65.7348	0.00756139	19.3199
S57	26.3847	0.79474	0.0297775	16.6549	9.16055e+10	11.0634	-35.8505	9.16055e+10	103.44	1967.76	-3.94803	-113.302	5.39061	21.8283	216.743	476.476	-55.4495	4.97087	-32.363	6155.95	0.273878	0.182636	6197.35	0.00442868	0.994673	393.67	66.2771	3.97905	0.189107	9.99781	5.67028	33.6285	0.952737	0.182636	0.711103	1769.28	6.24693	41.0783	0.00158816	114.987	702924	82.1565	0.864736	-0.1334	5.67028	0.273878	393.67	0.000867034	121.6
S58	14.3443	-0.10045	0.051635	8.96966	55600000000	5.98833	-11.2401	55600000000	85.8005	1989.06	3.46951	-107.805	4.56077	11.9242	193.606	142.186	-24.9071	7.41352	-10.9747	8680.99	0.30578	0.211608	102.392	0.008112	0.996675	101.343	32.1364	3.55145	0.219183	8.73387	4.25272	13.9106	0.959205	0.211608	0.517455	2416.09	5.32851	48.9774	0.003382	33.3699	62481	97.9549	0.684401	-0.07249	4.25272	0.30578	101.343	0.000519	36.6237
S59	22.2393	-0.862737	0.0454022	13.0792	3.64307e+10	9.43384	-9.93241	3.64307e+10	66.3101	1985.31	1.37426	-94.4363	4.78946	16.12	160.746	259.853	-39.6814	3.70873	-14.7589	6131.12	0.392699	0.311775	-2966.17	0.0158538	0.996598	228.398	24.0181	3.18771	0.311685	8.53147	3.15251	13.9048	0.964606	0.311775	0.809503	1751.6	5.6453	41.2372	0.00477413	63.1039	165144	82.4744	0.924094	-0.207406	3.15251	0.392699	228.398	0.000815129	66.2754
S60	12.5194	-0.00917	0.064646	6.9497	31100000000	5.09805	-44.6062	31100000000	-6.74163	1955.11	-33.9437	-67.8679	4.09896	8.45831	61.1263	71.543	-56.4783	2.50749	-44.9107	411.981	0.484506	0.418659	-13.0377	0.018458	0.994195	64.8034	5.71896	2.44561	0.403957	7.23157	1.79367	2.41905	0.947377	0.418659	0.837594	154.584	5.01577	11.8241	0.008717	17.6306	10057.4	23.6483	0.912735	-0.22935	1.79367	0.484506	64.8034	0.011563	17.9622
S62	20.0053	-0.11941	0.040503	11.1614	16100000000	8.1939	-24.9806	16100000000	16.662	1974.44	-8.09779	-68.1172	4.78444	13.5642	84.7791	183.989	-43.9156	2.49979	-25.6012	1720.11	0.312738	0.218537	-184.138	0.006608	0.987172	150.249	25.8976	3.45472	0.227949	8.88649	3.99577	9.7735	0.920471	0.218537	0.705659	542.74	5.618	22.6197	0.002693	44.0367	53455.3	45.2394	0.838506	-0.13089	3.99577	0.312738	150.249	0.003197	46.6367
S63	18.2357	0.62287	0.044788	10.83	6.70003e+10	7.55018	-35.883	6.70003e+10	35.2388	1966.54	-14.705	-77.5233	4.74153	13.5558	112.762	183.759	-48.7701	3.34093	-33.5111	1703.04	0.386466	0.301853	1318.53	0.0113877	0.995295	157.546	15.719	3.07157	0.306869	8.50228	2.90918	7.07297	0.953215	0.301853	0.818051	540.119	5.61653	22.4646	0.00426267	43.3161	82791.5	44.9291	0.904302	-0.18955	2.90918	0.386466	157.546	0.00248921	47.0279
S64	15.4184	0.669869	0.051464	9.11221	23800000000	6.36751	-54.7805	23800000000	18.7707	1946.54	-38.3576	-92.6074	4.51068	11.502	111.378	132.295	-67.0016	3.83024	-53.4926	1360.84	0.378486	0.292256	612.93	0.010837	0.995033	104.278	16.7192	3.10757	0.297219	8.23825	3.00369	7.54864	0.951793	0.292256	0.722449	437.803	5.33981	20.3939	0.004699	30.2492	36631.1	40.7877	0.849919	-0.15021	3.00369	0.378486	104.278	0.002859	34.1006
S65	16.8351	0.0683559	0.045769	9.79999	6.5005e+10	6.96093	-48.543	6.5005e+10	3.58278	1951.39	-33.0266	-85.6541	4.64859	12.1704	89.2369	148.118	-64.5292	2.88269	-48.6486	1190.61	0.334446	0.242666	27.3535	0.00696349	0.989394	124.213	22.3154	3.34025	0.250483	8.73181	3.64781	8.71004	0.928316	0.242666	0.695385	389.731	5.51529	19.0855	0.00317624	36.6321	43903.6	38.171	0.798173	-0.117622	3.64781	0.334446	124.213	0.00447735	37.5868
S66	8.16444	0.924991	0.089047	5.34701	6650000000	3.47112	-43.932	6650000000	-11.35	1956.69	-34.7364	-60.5386	3.79337	7.12958	49.1885	50.831	-51.5176	4.92155	-43.3245	264.505	0.479918	0.413501	170.834	0.031645	0.990959	38.4299	6.42729	2.48925	0.402754	6.75562	1.85278	2.93491	0.936743	0.413501	0.71133	104.355	4.59634	9.81574	0.013764	11.2143	6547.24	19.6315	0.854085	-0.18296	1.85278	0.479918	38.4299	0.016315	13.8458
S67	12.229	-0.00098	0.064234	6.99502	44300000000	5.02446	-32.9653	44300000000	12.51	1967.02	-21.9789	-58.5781	4.14429	8.62752	71.0881	74.434	-44.4571	2.89307	-33.0031	589.18	0.455075	0.381791	-48.0637	0.017412	0.995007	66.1781	6.98439	2.58057	0.378849	7.43298	2.00839	2.90334	0.950253	0.381791	0.808891	209.638	5.04778	13.9585	0.007785	18.2906	11558.2	27.9169	0.894361	-0.19988	2.00839	0.455075	66.1781	0.007259	19.0846
S68	16.3155	1.49652	0.045272	10.994	5.06066e+10	6.81223	-20.7575	5.06066e+10	86.5159	1980.96	-2.44339	-68.004	4.80483	15.4363	154.52	238.279	-36.0657	7.51928	-19.0985	2316.34	0.381498	0.300106	4171.31	0.0125642	0.995789	204.464	27.4612	3.29964	0.301585	8.6697	3.40814	15.5964	0.960615	0.300106	0.762812	711.173	5.69451	25.8248	0.00428666	57.9814	292454	51.6496	0.903615	-0.184345	3.40814	0.381498	204.464	0.0018273	63.2527
S69	13.0941	-0.418312	0.0567928	8.3456	8.89404e+10	5.44582	-18.072	8.89404e+10	70.8096	1981.51	-5.70658	-85.7269	4.45857	11.3469	156.537	128.752	-31.2356	6.82423	-18.5228	4088.06	0.397456	0.315709	-291.183	0.0131453	0.997099	99.2243	18.7728	3.07391	0.319628	8.15533	2.91142	10.1304	0.965773	0.315709	0.679859	1191.77	5.30174	34.2294	0.00565987	29.4993	55605	68.4589	0.846995	-0.15107	2.91142	0.397456	99.2243	0.00110445	34.0399
S70	11.8405	0.065406	0.063428	7.14942	45100000000	4.91062	-16.2997	45100000000	23.8262	1983.74	-5.03126	-64.6453	4.22828	9.10499	88.4715	82.9009	-27.7145	3.46291	-16.2851	2143.37	0.316135	0.222142	42.0507	0.010517	0.98805	55.6051	25.2207	3.44042	0.231245	8.25536	3.93062	9.65976	0.923193	0.222142	0.375431	648.351	4.93422	25.3131	0.004588	20.2065	10540.5	50.6262	0.512604	-0.03891	3.93062	0.316135	55.6051	0.001747	21.3773
S71	32.1947	0.713948	0.0265519	18.5253	5.19745e+10	13.2511	-45.2781	5.19745e+10	103.323	1958.94	-9.95236	-106.488	5.48006	23.0361	209.811	530.66	-67.1605	3.77248	-41.1923	4184.78	0.324624	0.236496	6592.5	0.0054232	0.996143	474.048	45.0991	3.66197	0.243581	9.78037	4.4775	24.6629	0.961222	0.236496	0.826174	1239.93	6.39513	33.6554	0.00181458	129.787	736430	67.3109	0.944728	-0.209734	4.4775	0.324624	474.048	0.00134763	135.356
S72	22.5427	1.24577	0.034824	13.767	30300000000	9.34604	-72.1203	30300000000	66.0265	1930.23	-46.6807	-114.487	5.09058	18.1235	180.513	328.461	-90.5778	6.82842	-69.8527	1945.51	0.316653	0.225747	5203.46	0.006083	0.996014	274.227	34.7338	3.59082	0.231424	9.28599	4.27961	16.1054	0.9571	0.225747	0.77381	608.441	5.96166	23.4211	0.00228	77.2401	467683	46.8423	0.892765	-0.16364	4.27961	0.316653	274.227	0.00278	83.9368
S73	25.2003	0.810467	0.0319257	14.8395	6.09462e+10	10.4903	-33.9432	6.09462e+10	90.139	1968.44	-7.55488	-80.2735	5.19469	18.8497	170.413	355.312	-54.4114	4.7724	-31.6482	2301.45	0.339184	0.255066	3708.53	0.00713969	0.994386	295.06	44.9087	3.65026	0.258619	9.43632	4.39412	25.0833	0.954473	0.255066	0.735412	708.941	6.05615	25.4244	0.00232965	84.9921	390781	50.8488	0.902653	-0.170837	4.39412	0.339184	295.06	0.00241763	91.1005
S74	13.7365	3.78388	0.0557151	8.88944	109071988430	5.6573	-25.0658	109071988430	192.046	1975.52	-12.4422	-80.4717	4.48313	14.1028	272.517	198.89	-37.9354	40.0017	-24.5312	2978.92	0.421205	0.343227	6921.1	0.0125063	0.998896	160.368	22.4037	2.92129	0.343696	8.01045	2.67923	15.0826	0.981583	0.343227	0.752961	888.936	5.3717	29.2309	0.00604104	45.6928	904204	58.4617	0.903014	-0.197388	2.67923	0.421205	160.368	0.00148478	54.2031
S75	32.9817	0.577493	0.0262042	19.8844	109741327043	13.8572	-23.8785	109741327043	82.9135	1981.57	17.952	-83.9125	5.55973	24.6971	166.826	609.945	-44.4623	2.98964	-18.5825	4150.83	0.292395	0.210652	6705.9	0.00740202	0.989346	533.98	79.7252	4.11336	0.213503	10.303	6.12637	41.322	0.936365	0.210652	0.740286	1222.4	6.45811	33.2991	0.00163325	153.426	819865	66.5982	0.887411	-0.145893	6.12637	0.292395	533.98	0.00187125	155.331
S76	18.3233	1.39706	0.040113	12.0419	60700000000	7.67366	-15.7488	60700000000	125.28	1985.07	2.32852	-66.9093	4.96577	16.799	192.189	282.208	-34.4066	8.82213	-15.0023	2547.29	0.304433	0.2142	4333.29	0.006545	0.994705	231.93	52.5862	3.78626	0.22103	9.36572	4.89447	28.3647	0.954258	0.2142	0.630271	772.453	5.83061	26.9743	0.002465	71.1291	422707	53.9487	0.823101	-0.11677	4.89447	0.304433	231.93	0.001863	72.9929
S77	32.7508	0.059409	0.023792	19.6641	44800000000	13.8444	-20.6161	44800000000	83.0474	1977.83	8.49192	-106.178	5.62308	24.7277	189.226	611.46	-57.436	2.89278	-22.3291	6873.19	0.247692	0.160559	-620.718	0.003179	0.989612	519.875	101.275	4.31548	0.164877	10.5272	7.12663	49.7403	0.934858	0.160559	0.673942	1961.69	6.4791	43.0933	0.000998	155.288	722540	86.1866	0.873746	-0.13122	7.12663	0.247692	519.875	0.000795	153.708
S78	52.9465	0.811097	0.014478	33.629	73000000000	22.9082	-28.4625	73000000000	180.948	1978.27	40.6644	-106.4	6.33745	42.9788	287.348	1847.18	-73.4803	3.45806	-22.2001	8109.2	0.23757	0.153484	46034.4	0.001888	0.992834	1684.72	158.25	4.5363	0.159762	11.3702	8.41573	85.8209	0.948274	0.153484	0.828282	2293.1	7.28817	43.7204	0.000601	460.742	8827578	87.4407	0.959939	-0.20556	8.41573	0.23757	1684.72	0.001338	467.713
S79	19.3621	0.324888	0.038769	11.7741	13400000000	8.07976	-56.0448	13400000000	7.26658	1944.42	-35.9224	-97.8636	4.9234	14.9552	105.13	223.659	-74.3704	3.18331	-55.634	1509.87	0.291132	0.197989	710.862	0.006438	0.987404	177.905	37.1731	3.68217	0.20673	9.18187	4.67798	14.9022	0.922796	0.197989	0.654067	481.267	5.74529	21.1205	0.002343	53.7694	98603.1	42.2409	0.83139	-0.12479	4.67798	0.291132	177.905	0.003822	56.8312
S80	37.8957	1.81815	0.020922	24.1205	24500000000	15.7817	-30.1684	24500000000	246.112	1975.64	13.8124	-104.748	5.86606	33.0089	350.86	1089.59	-58.8837	10.507	-24.6322	6692.57	0.187308	0.105711	47087.7	0.002377	0.993684	913.767	208.942	4.78659	0.109595	10.9649	10.2641	101.472	0.947646	0.105711	0.628508	1887.89	6.72668	41.3725	0.000685	280.677	7793411	82.7449	0.888409	-0.13516	10.2641	0.187308	913.767	0.001077	276.048
[truncated: 30 more columns]

## Sheet: T2
Subject-Code	T2_original_firstorder_InterquartileRange	T2_original_firstorder_Skewness	T2_original_firstorder_Uniformity	T2_original_firstorder_MeanAbsoluteDeviation	T2_original_firstorder_Energy	T2_original_firstorder_RobustMeanAbsoluteDeviation	T2_original_firstorder_Median	T2_original_firstorder_TotalEnergy	T2_original_firstorder_Maximum	T2_original_firstorder_RootMeanSquared	T2_original_firstorder_90Percentile	T2_original_firstorder_Minimum	T2_original_firstorder_Entropy	T2_original_firstorder_StandardDeviation	T2_original_firstorder_Range	T2_original_firstorder_Variance	T2_original_firstorder_10Percentile	T2_original_firstorder_Kurtosis	T2_original_firstorder_Mean	T2_original_glcm_SumVariance	T2_original_glcm_Homogeneity1	T2_original_glcm_Homogeneity2	T2_original_glcm_ClusterShade	T2_original_glcm_MaximumProbability	T2_original_glcm_Idmn	T2_original_glcm_SumVariance2	T2_original_glcm_Contrast	T2_original_glcm_DifferenceEntropy	T2_original_glcm_InverseVariance	T2_original_glcm_Entropy	T2_original_glcm_Dissimilarity	T2_original_glcm_DifferenceVariance	T2_original_glcm_Idn	T2_original_glcm_Idm	T2_original_glcm_Correlation	T2_original_glcm_Autocorrelation	T2_original_glcm_SumEntropy	T2_original_glcm_AverageIntensity	T2_original_glcm_Energy	T2_original_glcm_SumSquares	T2_original_glcm_ClusterProminence	T2_original_glcm_SumAverage	T2_original_glcm_Imc2	T2_original_glcm_Imc1	T2_original_glcm_DifferenceAverage	T2_original_glcm_Id	T2_original_glcm_ClusterTendency	T2_original_glrlm_ShortRunLowGrayLevelEmphasis	T2_original_glrlm_GrayLevelVariance
S01	28.8012	0.110857	0.0321068	14.8925	2.27289e+10	11.5648	33.891	2.27289e+10	85.6144	2033.42	55.9545	-15.9117	5.08244	17.4451	101.526	304.333	10.4907	2.14606	33.3419	2309.66	0.319135	0.226208	113.873	0.00579412	0.990539	283.497	25.4589	3.44197	0.2369	9.21665	3.91812	9.95287	0.931582	0.226208	0.83522	714.756	5.98706	25.4998	0.00214076	77.2389	161503	50.9996	0.921927	-0.189168	3.91812	0.319135	283.497	0.00253794	76.2475
S02	22.864	-0.0667421	0.0356062	12.7157	6.4129e+10	9.39661	39.4735	6.4129e+10	88.7403	2039.25	59.4468	-28.8434	4.96977	15.4174	117.584	237.695	18.9282	2.61759	39.1948	4333.06	0.366578	0.280863	-11.5089	0.00681321	0.994086	214.702	22.1236	3.27962	0.288451	8.97846	3.34677	10.7985	0.949501	0.280863	0.814257	1275.31	5.88727	35.2065	0.00278239	59.0656	112271	70.0617	0.919754	-0.191822	3.34677	0.366578	214.702	0.00101606	60.1543
S03	26.8341	-0.284277	0.0325231	14.4362	9.32329e+10	10.911	42.2889	9.32329e+10	89.2082	2040.14	61.294	-18.89	5.06892	17.1806	108.098	295.174	14.9785	2.20922	40.0709	3331.31	0.351435	0.261574	-1454.97	0.00562425	0.993598	273.173	19.8937	3.27164	0.267944	9.1155	3.3893	8.28856	0.944131	0.261574	0.864171	1002.54	5.99309	30.6467	0.00235909	73.2668	163081	61.2934	0.928302	-0.199088	3.3893	0.351435	273.173	0.00145547	73.8157
S04	16.813	0.0253846	0.0467364	9.88723	1.00281e+11	7.01905	32.3441	1.00281e+11	102.266	2031.33	45.7979	-15.4127	4.6365	12.3587	117.678	152.736	14.0799	3.46217	31.2922	1956.82	0.357113	0.268625	-71.2004	0.00879221	0.9942	129.488	21.7505	3.28646	0.274942	8.63609	3.39131	10.1522	0.948682	0.268625	0.712286	609.093	5.50863	24.1279	0.00359799	37.8096	55213.1	48.2559	0.836859	-0.133309	3.39131	0.357113	129.488	0.00212028	38.7702
S06	25.9364	0.304812	0.0293974	16.7648	2.638e+10	10.7451	50.1496	2.638e+10	135.093	2050.85	75.0506	-71.733	5.39946	22.7974	206.826	519.72	25.2564	5.47174	50.7266	14274.4	0.268921	0.178489	5718.37	0.00477694	0.993213	467.996	77.4225	4.05932	0.188244	9.9415	6.02515	40.6661	0.948067	0.178489	0.719868	3930.62	6.32145	62.4235	0.00152066	137.302	1.02367e+06	123.822	0.917221	-0.171538	6.02515	0.268921	467.996	0.000922155	131.837
S08	33.2866	-0.161764	0.0277081	17.4117	7.35097e+10	13.5673	75.7883	7.35097e+10	125.403	2075.12	100.873	-23.5217	5.29941	20.2837	148.924	411.427	48.2165	2.21684	75.0192	9148.73	0.327049	0.235118	-687.816	0.00476128	0.995513	381.413	25.7425	3.44196	0.241917	9.4899	3.85701	10.693	0.952657	0.235118	0.873472	2581.62	6.22005	49.927	0.00182572	101.789	300214	99.854	0.939345	-0.205999	3.85701	0.327049	381.413	0.000504381	103.257
S09	21.1205	-0.615089	0.0347237	13.5092	4.8956e+10	8.85844	67.7368	4.8956e+10	129.378	2066.95	87.882	-15.519	5.15077	17.8411	144.897	318.305	44.8953	4.30533	66.8711	6371.27	0.275319	0.181494	-2482.62	0.00500188	0.992137	251.123	43.4276	3.79876	0.186254	9.60635	5.0754	17.4794	0.937507	0.181494	0.704054	1824.58	5.97463	42.1029	0.00185628	73.6377	272625	84.2058	0.832832	-0.118353	5.0754	0.275319	251.123	0.0009821	81.1559
S10	17.5165	-0.621471	0.0426295	11.0166	5.67339e+10	7.35689	57.2072	5.67339e+10	97.805	2055.8	72.3277	-9.75333	4.83108	14.237	107.558	202.691	37.0544	3.81301	55.7475	3943.85	0.342784	0.251653	-1449.01	0.0100579	0.99272	175.275	22.0534	3.31849	0.261457	8.85755	3.52464	9.51671	0.941233	0.251653	0.777298	1163.86	5.70995	33.7395	0.00327803	49.0796	117206	67.0984	0.880255	-0.158143	3.52464	0.342784	175.275	0.0012487	51.8549
S11	24.2942	0.992014	0.031635	18.338	26400000000	11.4871	44.0828	26400000000	130.494	2050.04	92.3606	-49.4302	5.35051	24.3473	179.924	592.791	26.2744	3.80894	49.8961	9644.92	0.257576	0.169041	12777.5	0.005084	0.990087	535.432	86.9556	4.19724	0.174869	10.0137	6.5713	43.1881	0.936473	0.169041	0.721158	2697.11	6.24196	50.8427	0.001578	155.597	1022158	101.685	0.880636	-0.14101	6.5713	0.257576	535.432	0.000617	149.716
S12	16.8552	-0.0785624	0.0477475	9.39965	5.12757e+10	6.86525	61.2795	5.12757e+10	94.141	2061.37	76.4648	18.0644	4.55127	11.4614	76.0766	131.364	46.4151	2.54963	61.3389	1627.63	0.36169	0.271418	-18.0687	0.00807069	0.989969	116.456	15.811	3.1227	0.281425	8.42208	3.0913	6.16667	0.929633	0.271418	0.761474	516.146	5.44253	22.2631	0.00379086	32.6617	32112.3	44.3163	0.85641	-0.148549	3.0913	0.36169	116.456	0.00264164	33.3186
S13	21.4345	0.30246	0.0361204	13.0157	5.6785e+10	8.92895	54.8114	5.6785e+10	121.11	2056.72	78.9133	-0.165105	5.05579	16.4399	121.275	270.271	37.9666	3.17995	56.6575	3147.44	0.305759	0.212708	1101.48	0.0062319	0.991818	239.104	32.5283	3.6037	0.219109	9.38115	4.34128	13.5118	0.937267	0.212708	0.761874	948.187	5.95577	30.178	0.00222688	68.4593	170621	59.8841	0.87273	-0.144625	4.34128	0.305759	239.104	0.00155177	68.8737
S14	46.4809	-0.345392	0.0186499	25.7266	1.52838e+10	19.2321	77.7649	1.52838e+10	184.271	2076.68	114.732	-17.3119	5.89538	31.0705	201.583	965.374	30.6669	2.39371	76.4456	8772.26	0.27721	0.185661	-9524.72	0.00369624	0.994175	849.447	64.6513	3.91173	0.191243	10.2246	5.52561	33.5375	0.951019	0.185661	0.858152	2489.33	6.76313	47.8865	0.00109446	228.525	1.71635e+06	95.7729	0.972766	-0.254236	5.52561	0.27721	849.447	0.00109357	241.126
S15	26.8157	-0.204316	0.0276972	16.46	7.98204e+10	11.2544	68.5657	7.98204e+10	129.139	2068.46	95.9506	-8.4246	5.41801	21.0088	137.563	441.371	41.0986	3.04234	68.3557	5754.73	0.305466	0.213522	-1694.71	0.00505747	0.993107	407.013	34.8158	3.64174	0.220142	9.84372	4.44153	14.8258	0.942719	0.213522	0.842389	1672.05	6.34517	39.7366	0.00158653	110.457	507866	79.4732	0.925299	-0.183073	4.44153	0.305466	407.013	0.00103977	111.15
S16	25.7528	-0.4338	0.031103	14.5444	35500000000	10.4931	89.7382	35500000000	139.49	2089	111.662	-43.4022	5.17083	18.0458	182.892	325.652	64.6071	4.10041	88.9188	16735.6	0.315179	0.222289	-1552.36	0.004794	0.996455	284.348	30.9327	3.51497	0.230761	9.39428	4.11414	13.7926	0.958519	0.222289	0.803592	4574.36	6.06573	67.164	0.001933	78.8202	244093	134.328	0.91233	-0.1773	4.11414	0.315179	284.348	0.000374	82.097
S17	40.9882	0.219596	0.0242223	21.7384	2.64353e+10	16.5421	48.2553	2.64353e+10	128.787	2053	89.7702	-44.9399	5.59917	25.7433	173.727	662.72	24.9056	2.47423	52.8385	9619.3	0.227495	0.139291	1803.84	0.00421584	0.987924	574.455	98.8507	4.34274	0.145179	10.4277	7.40064	43.2271	0.926483	0.139291	0.711091	2699.57	6.49629	51.4663	0.00104446	168.899	761226	101.6	0.894467	-0.146085	7.40064	0.227495	574.455	0.000681308	166.421
S18	23.3727	0.414998	0.0340657	13.7585	5.87004e+10	9.56814	44.7575	5.87004e+10	134.312	2044.37	64.3482	-20.9544	5.13353	17.6386	155.266	311.119	22.7495	4.42261	44.294	4035.23	0.323729	0.232795	1320.58	0.00579378	0.994668	264.813	34.9498	3.55171	0.240394	9.34556	4.14951	17.5654	0.952245	0.232795	0.766428	1193.74	6.01375	33.7086	0.00226403	74.9408	274454	67.4172	0.904487	-0.170052	4.14951	0.323729	264.813	0.00125174	79.6495
S19	15.8681	2.55048	0.0445194	12.6652	3.45853e+10	6.75249	58.2028	3.45853e+10	196.358	2060.76	76.0799	9.32676	4.92312	20.6886	187.032	428.017	41.8034	12.8803	60.6526	2751.31	0.283637	0.190859	20312.4	0.00873631	0.992949	394.659	69.2948	3.87678	0.200049	9.23581	5.41744	39.5564	0.949172	0.190859	0.705492	819.85	5.80567	27.6391	0.00277314	120.687	1.95612e+06	54.3509	0.849135	-0.131398	5.41744	0.283637	394.659	0.00210994	110.648
S20	14.3571	0.308457	0.0527339	8.74906	5.28985e+10	6.02169	38.9144	5.28985e+10	89.6303	2039.93	54.8744	-16.3563	4.49137	11.0548	105.987	122.208	26.7811	3.27108	39.8969	2980.51	0.389176	0.304447	397.515	0.0110633	0.995306	108.003	13.9787	3.03002	0.310585	8.2437	2.81219	5.98919	0.952183	0.304447	0.771485	893.395	5.39197	29.6038	0.00478993	30.4797	35025.6	58.9876	0.871382	-0.162626	2.81219	0.389176	108.003	0.00130105	31.3993
S21	24.4816	-0.121289	0.0321495	14.0467	3.82308e+10	10.1486	50.506	3.82308e+10	105.209	2050.47	72.4135	-2.09765	5.13321	17.1847	107.307	295.313	27.6707	2.59758	50.3955	2761.43	0.313054	0.220247	-789.773	0.00468185	0.990428	259.04	30.2277	3.5431	0.226889	9.40456	4.16618	12.6575	0.932729	0.220247	0.790746	842.573	6.02508	28.0243	0.00197022	72.3169	174400	56.0485	0.895762	-0.162526	4.16618	0.313054	259.04	0.00219481	74.3341
S22	13.0375	0.241012	0.054869	8.52696	70400000000	5.51486	30.2281	70400000000	82.7309	2030.31	43.5121	-12.3708	4.51034	11.2962	95.1017	127.603	16.5831	4.10622	30.2776	1712.45	0.401293	0.318295	281.547	0.013212	0.994936	109.619	12.4525	2.9511	0.322759	8.16977	2.64681	5.37616	0.950565	0.318295	0.795646	540.252	5.39425	22.7147	0.005504	30.5179	49601.5	45.4294	0.884791	-0.1749	2.64681	0.401293	109.619	0.002413	33.0519
S24	40.0691	-0.20906	0.021847	21.2728	4.26571e+10	16.0476	50.6505	4.26571e+10	118.112	2050.65	83.7418	-55.9954	5.65327	25.61	174.107	655.872	18.0224	2.87502	50.4867	11094.2	0.246285	0.156434	-2654.74	0.00238339	0.99054	542.194	76.6907	4.16603	0.163209	10.4404	6.50566	33.7018	0.93443	0.156434	0.751636	3099.85	6.51938	54.6209	0.000914908	154.721	811926	109.242	0.887708	-0.14235	6.50566	0.246285	542.194	0.000838706	164.419
S25	14.6	-0.337743	0.0538518	8.61181	6.98304e+10	5.99221	22.1189	6.98304e+10	69.6525	2022.52	36.4292	-52.1162	4.46283	11.1535	121.769	124.399	9.83812	5.96842	22.4887	5292.19	0.370752	0.282978	-185.489	0.00978275	0.995513	102.687	17.7678	3.15921	0.287997	8.30142	3.10539	8.0332	0.953977	0.282978	0.704411	1517.5	5.32517	38.6817	0.00457518	30.1138	55318.7	77.3633	0.826217	-0.132763	3.10539	0.370752	102.687	0.000834616	32.1667
S26	33.2463	0.747702	0.0245004	22.5205	7.98009e+10	14.7024	61.19	7.98009e+10	175.149	2068.21	113.209	-36.4621	5.73599	29.0966	211.611	846.612	38.1513	3.42528	68.0053	11181.1	0.231935	0.144301	14424.1	0.00474824	0.990174	752.35	119.555	4.41575	0.152351	10.7404	7.68881	59.8178	0.936758	0.144301	0.730234	3116.18	6.6537	55.0911	0.00108315	222.921	1.76525e+06	108.774	0.886886	-0.135966	7.68881	0.231935	752.35	0.000489464	214.979
S27	14.2271	-0.163121	0.052841	8.59386	5.89158e+10	5.89319	41.4046	5.89158e+10	74.5657	2041.52	55.4145	-13.7474	4.48816	10.9444	88.313	119.779	27.9535	3.43441	41.4863	2715.21	0.380312	0.293464	-82.8552	0.0136534	0.993204	97.5164	14.1455	3.04068	0.302412	8.19747	2.87373	5.79212	0.94224	0.293464	0.746865	818.783	5.33226	28.3667	0.00489399	27.7503	33681.1	56.4955	0.852309	-0.150914	2.87373	0.380312	97.5164	0.0014938	30.5271
S28	9.51714	1.15012	0.0780158	6.03444	3.56427e+10	3.9829	28.2535	3.56427e+10	102.357	2028.97	38.6654	0.879885	3.97366	8.09988	101.477	65.6081	19.7235	8.11647	28.957	670.414	0.362113	0.27226	376.643	0.0179967	0.993715	46.6094	17.8069	3.14888	0.284876	7.63904	3.13621	7.92187	0.945337	0.27226	0.449416	227.4	4.70217	15.0094	0.007496	16.2413	15561.1	29.6782	0.608284	-0.0603894	3.13621	0.362113	46.6094	0.00538856	17.2104
S29	59.6162	0.587487	0.0225805	32.3175	5.60984e+10	24.6326	29.5378	5.60984e+10	136.06	2044.25	105.541	-38.9207	5.84483	38.0436	174.981	1447.32	2.49373	2.13029	43.8981	7709.6	0.258682	0.173954	25369.8	0.00545011	0.985703	1308.21	124.357	4.35774	0.179411	10.6375	7.42989	67.8247	0.92886	0.173954	0.828906	2180.45	6.81285	44.0918	0.00122825	361.629	3.54971e+06	86.8196	0.935454	-0.182307	7.42989	0.258682	1308.21	0.00122277	360.735
S30	17.96	0.589518	0.0398037	12.1315	1.0142e+11	7.80588	40.9133	1.0142e+11	105.977	2042.82	65.2349	-4.12478	4.97274	15.9507	110.102	254.425	24.5903	3.62168	42.7614	2158.25	0.359926	0.269831	2220.14	0.00860045	0.994749	230.222	16.8104	3.16317	0.277052	8.9063	3.16205	6.72442	0.948299	0.269831	0.863694	673.092	5.87979	24.8945	0.00321294	61.758	196107	49.7891	0.926433	-0.200772	3.16205	0.359926	230.222	0.0023068	64.7021
S31	22.5684	0.0682493	0.0401618	11.8012	84646968235	9.03812	33.6865	84646968235	86.7245	2033.21	50.6573	-10.9404	4.78815	13.9781	97.6648	195.387	14.6496	2.38334	33.1662	1798.48	0.339002	0.249178	92.6518	0.00671563	0.990773	168.644	23.95	3.39168	0.256395	8.87716	3.69247	10.1104	0.934327	0.249178	0.752836	565.886	5.65977	23.2255	0.00286454	48.0257	68196.1	46.0309	0.850469	-0.139344	3.69247	0.339002	168.644	0.00254531	48.8493
S32	23.4919	-1.11314	0.0321443	16.557	4.60986e+10	10.4069	136.338	4.60986e+10	186.015	2131.76	154.115	4.93772	5.333	22.0406	181.078	485.786	100.558	4.5829	131.65	15600.6	0.302158	0.209372	-9274.89	0.00633906	0.995731	413.499	37.3366	3.64782	0.217655	9.61908	4.49513	16.8936	0.955015	0.209372	0.833561	4282.36	6.19847	64.7171	0.00206625	112.709	757315	129.434	0.920894	-0.181598	4.49513	0.302158	413.499	0.000375336	124.056
S33	15.3976	-0.11253	0.050024	9.05995	70900000000	6.33533	36.7953	70900000000	88.4314	2037.25	52.4602	-47.2301	4.54624	11.4513	135.661	131.132	23.2899	3.83684	37.2195	6606.05	0.386065	0.299989	61.9954	0.01047	0.996965	110.522	14.7696	3.03726	0.305181	8.29097	2.84284	6.62921	0.961584	0.299989	0.763915	1873.71	5.42316	43.009	0.004491	31.3229	37958.3	86.0179	0.875121	-0.16382	2.84284	0.386065	110.522	0.00061	33.6319
S34	28.0709	1.32435	0.026236	20.9829	64000000000	12.5145	32.6426	64000000000	155.885	2038.64	77.0499	-44.3142	5.64922	28.8933	200.199	834.824	10.363	5.13502	38.4354	7020.22	0.269144	0.182185	30429.9	0.004171	0.991688	776.336	89.6015	4.18075	0.189378	10.43	6.46569	47.1825	0.943286	0.182185	0.793362	2002.09	6.54819	42.7831	0.001367	216.484	3109892	85.5663	0.908422	-0.15737	6.46569	0.269144	776.336	0.000796	212.686
S35	15.5197	-0.606266	0.0482772	9.77966	1.07183e+10	6.55441	67.1988	1.07183e+10	106.436	2065.63	80.2046	21.3434	4.63893	12.5782	85.0927	158.211	48.292	3.41467	65.5913	1869.35	0.328169	0.23499	-967.132	0.00980901	0.988508	132.299	23.2093	3.37239	0.240796	8.57177	3.73338	9.11591	0.925287	0.23499	0.701911	583.226	5.47949	23.7183	0.00364635	38.9516	58156.9	47.157	0.858181	-0.146899	3.73338	0.328169	132.299	0.00396578	40.4448
S36	12.0351	0.785682	0.0669577	7.11939	5.63354e+10	4.97994	1.38062	5.63354e+10	44.3272	2002.76	14.951	-15.4119	4.11777	8.94936	59.7391	80.091	-7.72149	3.58723	2.74403	277.168	0.346371	0.255503	355.055	0.0123835	0.980894	59.053	19.6277	3.27819	0.261317	7.97569	3.42697	7.81579	0.906	0.255503	0.500896	106.48	4.89073	9.82969	0.00554401	19.6702	12372.8	19.6594	0.596107	-0.0558057	3.42697	0.346371	59.053	0.020985	20.6553
S37	26.9671	-0.777778	0.0284099	16.4325	4.6814e+10	11.1687	150.182	4.6814e+10	208.064	2148.24	173.553	34.677	5.38807	21.2335	173.387	450.863	121.087	4.56268	148.138	12390.8	0.278416	0.186661	-4511.44	0.00407267	0.993614	379.546	51.1628	3.87989	0.194637	9.91629	5.28261	22.8372	0.945685	0.186661	0.761948	3438.52	6.27358	57.9346	0.00148608	107.677	560424	115.869	0.892378	-0.152467	5.28261	0.278416	379.546	0.000587476	114.408
S38	18.0352	-0.100989	0.0421055	10.6892	4.27436e+10	7.48705	53.2178	4.27436e+10	91.9726	2052.72	69.935	-6.10953	4.77503	13.3382	98.0822	177.908	34.8574	2.78752	52.6815	3339.68	0.353848	0.264884	-100.122	0.0081825	0.992209	157.465	20.1397	3.26816	0.273821	8.76988	3.37883	8.55925	0.939367	0.264884	0.774256	998.105	5.67831	31.1999	0.00320501	44.0172	64782.4	62.0891	0.880477	-0.161273	3.37883	0.353848	157.465	0.00128492	45.3085
S39	12.4186	-0.523671	0.0610115	7.51458	6.32399e+10	5.14119	26.1447	6.32399e+10	57.3165	2025.92	37.9455	-34.7701	4.29011	9.71291	92.0866	94.3407	14.2975	4.77591	25.8972	3430.89	0.331797	0.238413	-313.037	0.00990717	0.990723	68.6717	21.1432	3.32614	0.245263	8.25007	3.60666	8.05811	0.931525	0.238413	0.528348	1005.33	5.05354	31.519	0.0045764	22.4537	23513.4	63.0381	0.638182	-0.0637789	3.60666	0.331797	68.6717	0.0011797	24.3405
S40	16.3306	-0.225154	0.0476156	9.46614	50382988192	6.70238	43.8603	50382988192	78.4377	2043.35	58.1693	-0.0704028	4.5929	11.7658	78.5081	138.435	27.4413	2.80697	43.314	1793.8	0.376694	0.288291	-260.417	0.00914182	0.992018	121.949	13.8043	3.03742	0.294274	8.37363	2.88371	5.42934	0.936806	0.288291	0.796687	564.861	5.4939	23.2557	0.00406576	33.7689	39470.3	46.382	0.885006	-0.169839	2.88371	0.376694	121.949	0.00246852	35.2452
S41	14.4365	-0.591714	0.0513257	9.05852	6.6526e+10	6.0574	78.7139	6.6526e+10	150.711	2077.89	91.8012	-7.80597	4.56797	11.8382	158.517	140.142	62.917	4.70293	77.8567	6796.33	0.313431	0.21938	-552.846	0.00837172	0.995875	102.491	26.8271	3.47857	0.22718	8.68288	4.02133	10.5258	0.95351	0.21938	0.584118	1918.12	5.3439	43.5798	0.00351884	32.3295	46463.9	87.1597	0.703823	-0.0787363	4.02133	0.313431	102.491	0.000672454	35.9815
S42	16.1359	1.21038	0.0457972	10.4207	5.21336e+10	6.74602	24.2869	5.21336e+10	122.265	2025.13	40.4122	-23.2896	4.76173	14.354	145.554	206.037	8.61612	8.00525	25.0747	2163.77	0.294736	0.201423	2724.5	0.00681667	0.992994	163.733	40.077	3.70274	0.209381	9.06198	4.67015	18.1166	0.94314	0.201423	0.606489	663.461	5.57927	25.1504	0.00279681	50.9525	228624	50.3009	0.754049	-0.0906181	4.67015	0.294736	163.733	0.00215248	52.9774
S44	14.352	0.626018	0.0542335	8.40518	6.47461e+10	5.90032	49.7854	6.47461e+10	151.87	2049.91	63.0272	10.3072	4.42673	10.7536	141.563	115.639	36.6245	6.7973	49.8768	1359.49	0.37261	0.284334	259.685	0.00962943	0.996715	91.7098	17.3133	3.09811	0.291214	8.21682	3.0211	8.10038	0.960456	0.284334	0.68117	436.53	5.2809	20.4433	0.00459543	27.2558	35746.6	40.8867	0.822304	-0.131847	3.0211	0.37261	91.7098	0.00300905	29.831
S45	12.0791	0.21688	0.063222	7.1924	4.08623e+10	5.01755	50.544	4.08623e+10	98.7318	2050.98	62.6204	18.5829	4.21928	9.05953	80.1489	82.075	39.9931	3.34255	50.9638	895.041	0.368563	0.279609	166.339	0.0133394	0.990755	64.919	16.2788	3.11939	0.287888	7.98819	3.04928	6.90741	0.933832	0.279609	0.600384	298.564	5.03515	17.046	0.00556548	20.1972	13537.3	33.8469	0.746386	-0.0996556	3.04928	0.368563	64.919	0.0048151	21.1342
S46	10.9726	-0.213979	0.0686281	6.60526	5.35868e+10	4.5632	53.3067	5.35868e+10	85.1764	2053.16	63.606	14.4513	4.10883	8.39536	70.7251	70.482	42.6854	3.46248	53.1397	1304.45	0.358303	0.267523	-87.7568	0.0125788	0.987997	52.3763	16.2103	3.14249	0.275626	7.89914	3.14364	6.24216	0.923259	0.267523	0.526748	414.513	4.88804	20.1363	0.00581306	17.1467	9436.79	40.2726	0.638931	-0.0678986	3.14364	0.358303	52.3763	0.00302754	18.1846
S47	16.4122	-0.321419	0.0470495	9.68057	6.35571e+10	6.83166	31.9568	6.35571e+10	67.63	2030.99	45.9177	-14.8714	4.61805	12.0393	82.5014	144.944	14.5179	2.88759	30.9588	1918.5	0.336954	0.24414	-498.303	0.00859734	0.98898	125.569	20.1564	3.29336	0.25072	8.67119	3.51995	7.67427	0.925942	0.24414	0.723448	598.671	5.50327	23.9232	0.00334024	36.4313	44060.1	47.8463	0.819694	-0.123353	3.51995	0.336954	125.569	0.0023559	36.8911
S48	77.7418	0.294766	0.0201175	34.5316	1.52874e+10	28.7596	66.448	1.52874e+10	148.864	2076.92	133.287	11.5916	5.81091	39.2936	137.273	1543.99	27.7225	1.66739	76.5462	5570.87	0.264541	0.181593	8524.01	0.00645068	0.979627	1478.66	110.528	4.31435	0.186628	10.2451	7.23247	56.9727	0.914112	0.181593	0.861041	1592.48	6.75319	35.3598	0.00134791	397.297	3.47036e+06	70.7197	0.965031	-0.234248	7.23247	0.264541	1478.66	0.0042352	377.036
S49	18.1421	-0.319547	0.0417623	10.971	5.08937e+10	7.51801	54.4768	5.08937e+10	94.7229	2053.68	70.5244	-11.8962	4.83023	13.92	106.619	193.767	35.6056	3.3051	53.6311	3877.17	0.329855	0.236896	-525.751	0.00840755	0.992365	167.112	22.9511	3.36832	0.246983	8.90826	3.69002	9.22693	0.938496	0.236896	0.759987	1145.75	5.71435	33.5135	0.00298903	47.038	88975	66.6245	0.868483	-0.148406	3.69002	0.329855	167.112	0.00113017	49.3832
S50	13.5044	-1.26708	0.0534849	9.00526	2.60492e+10	5.72048	93.3345	2.60492e+10	126.139	2092.37	106.244	-2.75281	4.55665	12.3893	128.891	153.495	78.4771	8.54391	92.3358	8622.73	0.340891	0.248875	-1454.07	0.0119841	0.995059	122.986	22.2126	3.30458	0.257681	8.4349	3.52826	9.63556	0.951013	0.248875	0.696151	2405.69	5.38654	48.9844	0.00438601	35.259	104926	97.5805	0.835035	-0.13471	3.52826	0.340891	122.986	0.000659574	39.8721
S51	16.7042	1.68437	0.044139	11.3952	57600000000	7.01582	26.1599	57600000000	125.783	2028.24	44.6472	-14.8005	4.84411	16.2614	140.583	264.434	11.2085	8.66172	28.1709	1784.35	0.327344	0.236976	6235.23	0.007887	0.993143	238.075	36.8608	3.55003	0.244818	9.03658	4.1563	19.3856	0.947527	0.236976	0.732298	558.346	5.7569	22.5398	0.003067	68.734	488084	45.0795	0.857675	-0.14	4.1563	0.327344	238.075	0.002859	68.356
S52	14.1318	0.0687091	0.0532709	8.51589	3.5848e+10	5.86956	34.6618	3.5848e+10	81.0598	2034.81	48.456	-1.22313	4.4751	10.8088	82.283	116.831	21.3419	3.3481	34.779	1131.04	0.358099	0.26797	113.667	0.0104693	0.9907	97.6678	16.9565	3.16683	0.275969	8.33485	3.18943	6.64773	0.932329	0.26797	0.70497	371.34	5.33258	18.8636	0.00436638	28.3848	32746.8	37.4785	0.817966	-0.128781	3.18943	0.358099	97.6678	0.00419557	29.8937
S53	28.0571	-0.5735	0.034155	15.0509	5.47639e+10	11.3255	79.4372	5.47639e+10	115.735	2075.58	95.8605	3.89087	5.06584	17.9517	111.844	322.263	49.0466	2.49562	75.5062	5006.52	0.313751	0.222452	-2983.58	0.00676115	0.990422	289.726	32.5053	3.58207	0.23062	9.33541	4.26409	13.9769	0.933658	0.222452	0.798236	1456.61	5.94829	37.3135	0.00220048	80.5579	203438	74.6271	0.88088	-0.153589	4.26409	0.313751	289.726	0.000986495	80.286
S54	37.4794	1.24326	0.0196795	25.2192	5.33019e+10	15.9351	43.7592	5.33019e+10	211.977	2047.69	88.6882	-49.3784	5.98527	34.621	261.356	1198.61	7.9365	5.76985	47.3981	9520.72	0.230392	0.145024	41200.6	0.00266798	0.991866	1048.49	148.013	4.5223	0.150659	10.992	8.28869	78.4236	0.94388	0.145024	0.752531	2671.6	6.87914	49.4618	0.000784324	299.127	6.29368e+06	98.9236	0.924141	-0.163483	8.28869	0.230392	1048.49	0.000660751	304.304
S55	34.2254	-0.169793	0.0239621	18.9028	1.29361e+10	13.8485	87.718	1.29361e+10	144.559	2087.36	117.397	9.09983	5.5409	23.0542	135.46	531.498	57.0215	2.59059	87.2307	6024	0.245112	0.154627	-1662.71	0.00360494	0.986492	448.471	67.6914	4.09465	0.162559	10.0946	6.30769	27.1534	0.920408	0.154627	0.736833	1737.96	6.39285	40.5304	0.00113061	129.041	531642	81.0608	0.917354	-0.170669	6.30769	0.245112	448.471	0.00188198	133.226
S56	8.41658	-0.430998	0.0896419	5.08929	3.14787e+10	3.51188	25.2002	3.14787e+10	44.092	2024.68	32.4559	-2.33243	3.71917	6.43967	46.4244	41.4693	16.0632	3.25751	24.6672	670.852	0.425966	0.34576	-80.4922	0.0232136	0.987317	32.6931	8.26072	2.70065	0.350109	7.06254	2.24429	3.18766	0.921393	0.34576	0.596354	228.037	4.53281	14.8973	0.0104424	10.2385	3381.28	29.7946	0.697644	-0.0932243	2.24429	0.425966	32.6931	0.00547	10.8712
S57	27.4315	-0.470949	0.0283584	16.6091	4.14958e+10	11.5742	130.262	4.14958e+10	189.471	2127.48	151.824	43.4335	5.3794	20.8058	146.037	432.882	97.6854	3.00949	127.376	6910.57	0.237294	0.144555	-4080.4	0.00392994	0.989147	372.375	61.6024	4.04886	0.152101	10.0776	6.20634	22.7025	0.925744	0.144555	0.720268	1973.88	6.23134	44.0584	0.0012905	107.519	417370	87.0901	0.853337	-0.123619	6.20634	0.237294	372.375	0.000826	109.33
S58	10.3379	0.221374	0.0733064	6.20537	5.74548e+10	4.2894	22.2097	5.74548e+10	63.0542	2022.56	32.7537	-9.72129	4.01608	7.87092	72.7755	61.9514	12.9163	3.40553	22.5484	878.789	0.382923	0.29578	80.1996	0.0145159	0.990608	47.7608	13.3118	3.01417	0.300324	7.69019	2.81897	5.31018	0.93216	0.29578	0.563798	291.684	4.82196	16.8247	0.0068443	15.2682	7509.86	33.6494	0.674443	-0.0787154	2.81897	0.382923	47.7608	0.00417246	16.0285
S59	34.7491	0.608506	0.0363166	17.8284	9.47303e+09	14.0346	8.10212	9.47303e+09	68.8593	2015.49	47.8402	-16.3404	5.04237	20.5269	85.1997	421.356	-6.37761	2.07051	15.3831	1209.02	0.33769	0.246365	4671.73	0.0121555	0.989042	389.381	22.1312	3.32704	0.25504	8.87995	3.60488	8.88789	0.927739	0.246365	0.892245	390.111	5.91345	17.3418	0.00318923	103.38	305180	34.5418	0.950629	-0.236362	3.60488	0.33769	389.381	0.0118479	105.641
S60	18.9159	0.104767	0.0429527	10.6143	3.38697e+10	7.7588	38.5278	3.38697e+10	79.6227	2039.33	57.3619	-4.32384	4.71173	12.9244	83.9465	167.04	23.3845	2.53891	39.2847	1846.14	0.366258	0.27817	247.139	0.00810121	0.991015	148.643	17.2551	3.1653	0.28442	8.60313	3.14617	7.18376	0.934809	0.27817	0.791807	580.602	5.60773	23.4041	0.00341332	41.4745	54020.8	46.8082	0.887465	-0.170928	3.14617	0.366258	148.643	0.00258101	42.1245
S61	34.1244	-0.811071	0.0278466	18.5362	3.04642e+10	13.6592	71.3633	3.04642e+10	105.918	2068.06	94.3224	-27.5029	5.36103	22.7782	133.421	518.847	37.2144	3.48765	67.9373	8787.87	0.433296	0.35738	-7931.14	0.0136879	0.997568	477.03	11.1086	2.80766	0.352731	8.71676	2.37881	5.26621	0.966732	0.35738	0.954234	2490.99	6.29405	48.7287	0.00361433	122.035	754736	97.4573	0.988145	-0.362715	2.37881	0.433296	477.03	0.00107172	131.928
S62	28.1463	0.0355244	0.0309082	14.7602	1.7278e+10	11.1897	42.9366	1.7278e+10	87.7637	2043.14	66.9859	-1.70144	5.12175	17.5922	89.4651	309.485	19.9574	2.15145	43.0669	1916.57	0.406958	0.322373	109.705	0.0073963	0.995487	282.431	9.26765	2.72467	0.333084	8.56003	2.40321	3.32921	0.950728	0.322373	0.936109	608.185	6.04685	23.2356	0.00329067	72.9248	171363	46.4711	0.977063	-0.316912	2.40321	0.406958	282.431	0.00387691	77.3642
S63	12.3022	-0.620878	0.0610137	7.71483	2.56256e+10	5.13397	76.2262	2.56256e+10	117.187	2075.29	86.9322	31.6614	4.31606	10.0229	85.526	100.459	62.4106	3.92737	75.2652	1798.33	0.342502	0.250257	-524.342	0.0119397	0.990316	79.4287	19.4081	3.26199	0.256857	8.20284	3.43231	7.53648	0.930597	0.250257	0.607671	557.416	5.1199	23.3966	0.00484749	24.7328	24794.1	46.5794	0.741304	-0.0948829	3.43231	0.342502	79.4287	0.00253836	25.7937
S64	29.4726	-0.473387	0.0268594	17.1422	2.75776e+10	12.2193	98.5927	2.75776e+10	153.16	2096.89	123.134	-1.43295	5.41318	21.3066	154.593	453.97	68.4012	3.20997	96.7795	9375.8	0.293661	0.201535	-2515.22	0.00431398	0.992401	371.42	49.7201	3.77041	0.20852	9.75793	4.92593	25.1139	0.943586	0.201535	0.763307	2638.58	6.2652	50.5781	0.00157344	105.285	385101	101.156	0.920596	-0.179403	4.92593	0.293661	371.42	0.000798982	115.034
S65	20.8652	-0.120571	0.0360397	12.5243	7.26515e+10	8.70318	63.3408	7.26515e+10	118.57	2062.97	82.6985	2.74435	5.02168	15.7536	115.826	248.177	42.3232	3.0135	62.9093	3368.52	0.283713	0.190063	-342.774	0.00443977	0.989222	206.3	39.0157	3.73319	0.197974	9.50066	4.83512	15.3613	0.927573	0.190063	0.681834	1006.44	5.88294	31.0582	0.00190825	61.3288	128604	62.1164	0.79724	-0.104692	4.83512	0.283713	206.3	0.00142752	62.7146
S67	30.0757	0.471303	0.0277291	16.7847	4.77044e+10	12.2329	38.6863	4.77044e+10	118.729	2040.36	66.6669	-19.2915	5.35211	20.5698	138.02	423.116	14.9331	3.00195	40.2515	3411.75	0.332935	0.240449	3923.09	0.00420269	0.995555	398.326	22.1462	3.34498	0.249271	9.4606	3.64043	8.7207	0.952052	0.240449	0.894607	1029.75	6.28402	30.5892	0.00190223	105.118	469918	61.1785	0.953956	-0.229468	3.64043	0.332935	398.326	0.00156749	107.396
S68	22.0871	1.21506	0.0351631	14.8796	1.6262e+10	9.16942	46.16	1.6262e+10	141.429	2049.37	71.4556	-27.9723	5.19149	20.7545	169.402	430.751	29.1033	6.22637	49.2605	5670.18	0.294148	0.203729	10191.7	0.0074664	0.99164	387.048	64.9263	3.87162	0.212892	9.36561	5.33201	36.0335	0.944586	0.203729	0.715603	1630.85	6.06305	39.7922	0.00232441	115.022	900946	78.7478	0.932047	-0.197884	5.33201	0.294148	387.048	0.00135158	111.317
S69	15.1863	0.190748	0.0517273	8.75233	35706252814	6.24717	29.9467	35706252814	71.0341	2030.78	45.7494	-2.04603	4.46815	10.8056	73.0802	116.762	17.3434	2.70384	30.7534	1048.07	0.333287	0.239558	248.467	0.0106773	0.986727	91.2885	19.9961	3.28607	0.249343	8.41093	3.52883	7.47483	0.918805	0.239558	0.642046	345.427	5.26783	18.2592	0.00393966	27.588	22506.8	36.1995	0.762646	-0.100336	3.52883	0.333287	91.2885	0.00455497	29.8402
S70	17.4195	0.136868	0.0446389	10.122	4.71411e+10	7.17514	27.6625	4.71411e+10	77.9174	2028.27	45.088	-37.6693	4.69481	12.5957	115.587	158.651	12.5727	2.99403	28.2333	3933.69	0.320581	0.226227	247.155	0.00644765	0.993216	131.917	23.3771	3.39062	0.234986	8.80983	3.7999	8.8771	0.940601	0.226227	0.69873	1156.47	5.55259	33.6055	0.0029727	38.8234	48836.1	67.2111	0.811172	-0.116333	3.7999	0.320581	131.917	0.00103492	40.4308
S71	18.6004	0.0624946	0.041886	10.7838	1.75751e+10	7.70782	53.7451	1.75751e+10	122.612	2053.95	71.1374	13.1912	4.77353	13.3164	109.421	177.326	36.5922	2.92004	53.9043	1542.93	0.340253	0.247748	20.9496	0.00859637	0.993863	152.041	19.6613	3.26679	0.255821	8.69341	3.46081	7.56444	0.943746	0.247748	0.77225	494.067	5.64601	21.6524	0.00319417	43.1198	62927.6	42.9405	0.888851	-0.167567	3.46081	0.340253	152.041	0.00412384	45.4042
S72	24.0364	-0.168998	0.0314265	14.6417	3.46059e+10	10.0089	62.5823	3.46059e+10	124.551	2061.37	83.641	-25.4753	5.24793	18.6103	150.026	346.342	36.3794	3.25711	61.2857	7070.74	0.287978	0.196009	-910.04	0.00554288	0.992788	290.9	42.9495	3.78174	0.202761	9.68844	4.93618	18.1983	0.941495	0.196009	0.7422	2018.01	6.11405	44.2267	0.00178135	83.4625	268686	88.4534	0.875689	-0.14422	4.93618	0.287978	290.9	0.000722369	88.3087
S73	18.9396	-1.04927	0.0375649	13.2641	2.20514e+10	8.15964	64.4815	2.20514e+10	120.072	2062.46	82.1949	-20.2517	5.0906	18.1688	140.324	330.106	40.3536	5.10563	62.3781	6583.05	0.258284	0.168397	-4708.8	0.00687374	0.98634	268.961	76.1254	4.12638	0.177761	9.64418	6.27445	36.3203	0.924734	0.168397	0.564219	1870.98	5.92655	43.2218	0.00201822	83.0041	355640	85.3875	0.829106	-0.115292	6.27445	0.258284	268.961	0.0010041	85.039
S74	14.1331	0.471953	0.0550971	8.33881	4.73192e+10	5.83453	26.6108	4.73192e+10	75.0479	2027.59	41.5665	-3.02281	4.40525	10.4658	78.0707	109.533	14.9466	3.25184	27.5662	834.261	0.394635	0.310002	450.126	0.0134021	0.992494	94.7025	12.3763	2.95449	0.317188	8.04526	2.68373	5.09565	0.93962	0.310002	0.769655	284.437	5.29239	16.3541	0.00542147	27.0791	29769.8	32.4872	0.866942	-0.162713	2.68373	0.394635	94.7025	0.00515842	28.1343
S75	21.0871	1.24087	0.0385967	16.2822	48477985986	9.99405	45.8412	48477985986	126.801	2052.27	87.409	-30.4609	5.12305	21.5925	157.262	466.236	32.3624	4.09315	52.157	6705.32	0.283252	0.195145	9669.52	0.00726308	0.989688	394.849	70.1633	4.02364	0.203481	9.6773	5.78877	36.1964	0.936642	0.195145	0.702282	1907.03	6.02167	43.2371	0.00235028	119.669	636758	85.4599	0.837732	-0.12039	5.78877	0.283252	394.849	0.000699274	119.199
S76	45.6763	1.07255	0.0221746	30.5736	6.45401e+10	20.9096	32.4171	6.45401e+10	186.721	2046.64	109.347	-45.1561	5.91461	38.1131	231.877	1452.61	10.3338	3.23502	46.2866	8958.06	0.244187	0.156967	49883.4	0.00406707	0.991617	1351.04	122.423	4.37293	0.163109	10.8054	7.46545	65.9776	0.943547	0.156967	0.833934	2518.23	6.82591	47.0218	0.00108279	368.366	5.39338e+06	94.0436	0.931768	-0.173814	7.46545	0.244187	1351.04	0.000723867	368.325
S77	67.0678	0.673259	0.0151157	37.8251	4.86768e+10	27.8506	47.5425	4.86768e+10	182.297	2061.05	136.606	-27.1116	6.26622	45.6804	209.408	2086.69	9.36215	2.34551	60.5394	9067.54	0.204258	0.121494	50548	0.00189976	0.985232	1897.15	179.587	4.7188	0.126268	11.4579	9.55767	86.7902	0.922639	0.121494	0.826995	2539.04	7.18389	45.9301	0.000526554	519.184	7.97804e+06	91.8603	0.937527	-0.171631	9.55767	0.204258	1897.15	0.00139447	522.246
S78	46.9839	0.744326	0.0191228	27.9767	7.95436e+10	19.8999	55.5398	7.95436e+10	194.081	2064.87	117.895	-31.5796	5.97533	34.3941	225.66	1182.96	27.0824	2.83513	64.587	9254.48	0.258056	0.169506	26956.6	0.00279399	0.992887	1073.31	98.9845	4.21049	0.175256	10.8373	6.67632	53.6424	0.947714	0.169506	0.831058	2611.3	6.8685	48.6589	0.000859383	293.073	3.15764e+06	97.3179	0.938321	-0.182601	6.67632	0.258056	1073.31	0.000637909	296.708
S79	18.643	-1.12854	0.041623	12.4747	1.55275e+10	7.99061	96.5288	1.55275e+10	130.128	2093.17	110.349	27.3601	4.91153	16.4484	102.767	270.55	70.1897	4.54907	93.1005	4249.58	0.35189	0.264284	-3478.99	0.0114419	0.991566	213.85	24.9147	3.3639	0.267494	8.72877	3.60197	11.6899	0.939498	0.264284	0.790042	1246.94	5.74641	34.6367	0.00370031	59.6911	215031	69.2734	0.914848	-0.19472	3.60197	0.35189	213.85	0.00259059	70.0157
[truncated: 30 more columns]

## Sheet: FLAIR
Subject-Code	FLAIR_original_firstorder_InterquartileRange	FLAIR_original_firstorder_Skewness	FLAIR_original_firstorder_Uniformity	FLAIR_original_firstorder_MeanAbsoluteDeviation	FLAIR_original_firstorder_Energy	FLAIR_original_firstorder_RobustMeanAbsoluteDeviation	FLAIR_original_firstorder_Median	FLAIR_original_firstorder_TotalEnergy	FLAIR_original_firstorder_Maximum	FLAIR_original_firstorder_RootMeanSquared	FLAIR_original_firstorder_90Percentile	FLAIR_original_firstorder_Minimum	FLAIR_original_firstorder_Entropy	FLAIR_original_firstorder_StandardDeviation	FLAIR_original_firstorder_Range	FLAIR_original_firstorder_Variance	FLAIR_original_firstorder_10Percentile	FLAIR_original_firstorder_Kurtosis	FLAIR_original_firstorder_Mean	FLAIR_original_glcm_SumVariance	FLAIR_original_glcm_Homogeneity1	FLAIR_original_glcm_Homogeneity2	FLAIR_original_glcm_ClusterShade	FLAIR_original_glcm_MaximumProbability	FLAIR_original_glcm_Idmn	FLAIR_original_glcm_SumVariance2	FLAIR_original_glcm_Contrast	FLAIR_original_glcm_DifferenceEntropy	FLAIR_original_glcm_InverseVariance	FLAIR_original_glcm_Entropy	FLAIR_original_glcm_Dissimilarity	FLAIR_original_glcm_DifferenceVariance	FLAIR_original_glcm_Idn	FLAIR_original_glcm_Idm	FLAIR_original_glcm_Correlation	FLAIR_original_glcm_Autocorrelation	FLAIR_original_glcm_SumEntropy	FLAIR_original_glcm_AverageIntensity	FLAIR_original_glcm_Energy	FLAIR_original_glcm_SumSquares	FLAIR_original_glcm_ClusterProminence	FLAIR_original_glcm_SumAverage	FLAIR_original_glcm_Imc2	FLAIR_original_glcm_Imc1	FLAIR_original_glcm_DifferenceAverage	FLAIR_original_glcm_Id	FLAIR_original_glcm_ClusterTendency	FLAIR_original_glrlm_ShortRunLowGrayLevelEmphasis	FLAIR_original_glrlm_GrayLevelVariance
S01	15.9568	-0.157817	0.0540175	8.55272	2.2503e+10	6.40014	24.1995	2.2503e+10	52.325	2023.29	36.0346	-7.72533	4.36245	10.2351	60.0503	104.757	9.21656	2.34495	23.2623	827.048	0.394239	0.308142	-192.566	0.0119929	0.988953	91.99	10.9944	2.87988	0.315992	7.94751	2.60262	4.14014	0.925823	0.308142	0.7862	281.746	5.22985	16.1709	0.00522503	25.7461	18922.4	32.3417	0.875279	-0.171665	2.60262	0.394239	91.99	0.00598258	26.6261
S02	12.4101	-1.14742	0.060265	7.8124	6.62515e+10	5.20614	73.6315	6.62515e+10	102.703	2072.72	84.5583	-19.8956	4.33094	10.3795	122.599	107.733	60.1153	7.57587	72.6984	7978.89	0.362659	0.2732	-795.56	0.0112995	0.995541	85.3792	17.5947	3.16069	0.28002	8.15055	3.16133	7.44642	0.953066	0.2732	0.659183	2226.36	5.1633	47.1419	0.00511429	25.7247	43703.3	94.0087	0.769495	-0.109735	3.16133	0.362659	85.3792	0.000563896	27.9497
S03	16.1707	0.0746852	0.0468439	9.58278	9.23602e+10	6.73169	30.6411	9.23602e+10	66.9157	2030.57	46.7416	-22.1712	4.60934	11.9639	89.0869	143.135	14.5101	2.6699	30.5366	2633.67	0.509483	0.450644	130.239	0.018353	0.997703	135.849	4.92286	2.34025	0.430443	7.65987	1.62176	2.242	0.966872	0.450644	0.929949	803.977	5.56438	27.7713	0.00714203	35.1929	48986.5	55.5426	0.974571	-0.333011	1.62176	0.509483	135.849	0.00136219	36.787
S04	12.1969	-0.528457	0.0625637	7.37336	9.89301e+10	5.13189	18.4157	9.89301e+10	43.8349	2017.6	28.7846	-20.329	4.21723	9.28052	64.1638	86.1281	4.62746	3.09937	17.5749	1325.37	0.462533	0.392079	-349.461	0.0177671	0.99347	77.6415	7.37199	2.59239	0.386126	7.52773	2.00013	3.30196	0.94524	0.392079	0.826502	426.803	5.13595	20.2295	0.00786741	21.2534	18263.5	40.4591	0.905656	-0.211423	2.00013	0.462533	77.6415	0.00295333	22.1772
S06	17.2432	0.239267	0.0424675	12.0614	2.68514e+10	7.23982	67.3124	2.68514e+10	135.113	2069.1	87.2049	-41.2326	4.95188	16.9891	176.345	288.63	52.3979	6.51832	69.0259	11619.3	0.312003	0.221494	2203.29	0.00778812	0.994893	264.506	42.049	3.67402	0.230954	9.21016	4.54021	21.0986	0.953557	0.221494	0.729306	3217.89	5.90923	56.5827	0.00279846	76.7601	370258	112.468	0.894216	-0.163931	4.54021	0.312003	264.506	0.000528516	74.4436
S08	10.941	-0.117197	0.0692081	6.51932	7.15014e+10	4.53352	46.7039	7.15014e+10	75.6252	2046.58	56.9808	4.11556	4.08729	8.23569	71.5097	67.8265	36.1844	3.33423	46.5592	1533.31	0.400491	0.316363	-50.233	0.0146511	0.991723	54.6344	11.0485	2.88035	0.323655	7.65798	2.57106	4.33751	0.935974	0.316363	0.663101	481.293	4.92366	21.6886	0.00692805	16.4207	9810.45	43.3772	0.763154	-0.114184	2.57106	0.400491	54.6344	0.0023746	17.5381
S09	11.6721	-1.27395	0.064671	7.47925	4.86794e+10	4.84661	62.2314	4.86794e+10	96.588	2061.1	72.2353	0.90812	4.25825	10.1716	95.6799	103.461	49.3494	6.81733	61.0761	3369.55	0.380209	0.293632	-863.089	0.0144693	0.993761	78.3895	15.5042	3.07501	0.299587	7.94667	2.93441	6.76805	0.945713	0.293632	0.667532	990.102	5.0616	31.215	0.00606407	23.4734	41479.2	62.43	0.775166	-0.114629	2.93441	0.380209	78.3895	0.0014262	27.0805
S10	25.5397	-0.110542	0.0338884	13.6041	5.6767e+10	10.3514	56.9068	5.6767e+10	99.0601	2056.4	77.2739	8.09873	5.00522	16.1009	90.9614	259.239	34.6521	2.20882	56.3339	2086.1	0.309153	0.216016	-367.289	0.00495464	0.986584	229.991	29.8491	3.5389	0.224975	9.28561	4.20136	11.863	0.920419	0.216016	0.771937	649.995	5.90557	24.7258	0.00203731	64.6819	114414	48.9881	0.866701	-0.144644	4.20136	0.309153	229.991	0.00287132	64.8795
S11	15.8106	0.187809	0.0487352	9.46875	2.63375e+10	6.58365	48.1733	2.63375e+10	93.9157	2049.2	65.6727	-1.11921	4.59322	11.9558	95.0349	142.942	35.1427	3.29799	49.1661	2267.89	0.340362	0.249386	391.742	0.00868053	0.990802	118.349	22.0383	3.32664	0.25737	8.57278	3.5735	9.04334	0.933716	0.249386	0.68574	695.083	5.44434	25.9037	0.00366115	35.0968	43689.6	51.8074	0.819516	-0.127524	3.5735	0.340362	118.349	0.00220418	36.4913
S12	15.9636	-0.296782	0.0467817	9.75566	5.06921e+10	6.69534	50.3936	5.06921e+10	88.6537	2049.61	64.6197	7.9864	4.64754	12.34	80.6673	152.276	32.5852	2.94166	49.5702	1651.55	0.390791	0.304442	-480.258	0.0101949	0.993419	141.085	11.8698	2.92816	0.309053	8.35238	2.68443	4.54597	0.94202	0.304442	0.845044	526.316	5.58813	22.2982	0.00420535	38.2101	56600.2	44.4525	0.918297	-0.205211	2.68443	0.390791	141.085	0.00286681	38.5206
S13	11.0549	-0.0694614	0.0675923	6.73529	56787652267	4.58201	56.9746	56787652267	91.4315	2056.77	67.2564	19.9241	4.15081	8.63108	71.5074	74.4955	45.7684	3.52048	56.7531	1244.32	0.369452	0.279701	8.03443	0.0132142	0.989838	57.364	14.424	3.05425	0.287953	7.8625	2.95961	5.54274	0.929024	0.279701	0.599046	398.943	4.95382	19.822	0.00616818	17.5642	11917.1	39.406	0.709096	-0.0903233	2.95961	0.369452	57.364	0.00298703	19.2625
S14	22.1251	-0.997374	0.0422848	13.7947	1.50642e+10	9.64759	66.5112	1.50642e+10	93.7097	2061.7	78.9546	-9.19464	4.87477	17.1565	102.904	294.346	33.5293	3.36187	61.6291	4787.55	0.40156	0.3209	-4108	0.0170142	0.993746	256.781	18.0463	3.06569	0.318552	8.45213	2.88933	9.50015	0.949998	0.3209	0.868227	1393.67	5.73657	36.5236	0.00474716	68.7069	214493	73.0473	0.951242	-0.250573	2.88933	0.40156	256.781	0.00174037	75.7176
S15	13.2102	-0.373046	0.0573437	8.05147	7.75901e+10	5.52133	39.2371	7.75901e+10	70.8329	2039.36	52.4127	-6.03895	4.37452	10.2669	76.8718	105.41	27.1387	3.58428	39.3345	1931.52	0.495482	0.432596	-331.799	0.0199355	0.996839	98.186	5.13095	2.37915	0.419201	7.45806	1.69429	2.20967	0.960552	0.432596	0.900564	602.471	5.31596	24.0667	0.0083859	25.8292	33631	48.1334	0.955877	-0.288355	1.69429	0.495482	98.186	0.00203735	27.3773
S16	12.0973	-1.52207	0.061903	7.60547	3.4565e+10	5.03753	60.0372	3.4565e+10	98.794	2060.15	72.3834	-62.3102	4.30636	10.5235	161.104	110.744	49.0528	15.3357	60.127	14546.3	0.36442	0.276762	-729.23	0.0133269	0.996951	81.5244	21.263	3.19941	0.280622	8.0978	3.28342	10.1507	0.962742	0.276762	0.585141	3945.55	5.11776	62.6936	0.0054439	25.6969	76278.6	125.387	0.750167	-0.109926	3.28342	0.36442	81.5244	0.000391081	29.0882
S17	37.8779	0.415254	0.0251726	21.5176	2.69751e+10	15.6711	67.4732	2.69751e+10	154.593	2073.86	111.593	-20.6575	5.61454	26.0396	175.251	678.061	46.4649	2.74177	73.6917	9068.55	0.257059	0.166012	5842.19	0.00520563	0.992334	638.923	62.7753	4.03073	0.169734	10.2274	5.9795	26.0537	0.939651	0.166012	0.82374	2563.89	6.57098	49.6706	0.00125772	175.587	1.04606e+06	98.3833	0.937879	-0.192798	5.9795	0.257059	638.923	0.000719617	170.826
S18	15.8528	-0.550138	0.0549406	8.77161	5.76501e+10	6.43543	27.3959	5.76501e+10	52.9733	2026	38.4737	-13.8123	4.38322	10.6602	66.7856	113.639	12.0047	2.92097	25.9699	1382.34	0.456177	0.383529	-556.31	0.0165399	0.994146	103.189	6.92742	2.57468	0.381809	7.66517	2.00181	2.85827	0.946409	0.383529	0.873985	445.391	5.28723	20.5262	0.0069159	27.5292	29567.6	41.0524	0.934579	-0.242943	2.00181	0.456177	103.189	0.00378231	29.3347
S19	11.3289	-0.0466652	0.0665698	6.79189	34118436554	4.66633	46.7526	34118436554	78.6122	2046.8	57.8369	7.86535	4.15375	8.62632	70.7469	74.4134	36.0221	3.23067	46.7831	1397.15	0.356734	0.265353	22.3913	0.0131487	0.988792	56.7818	15.9166	3.12108	0.275655	7.92263	3.13269	5.96439	0.925244	0.265353	0.563515	441.964	4.94596	20.8993	0.00571804	17.5705	10383.4	41.557	0.684951	-0.081526	3.13269	0.356734	56.7818	0.00265823	19.2054
S20	17.0424	-0.797516	0.0469915	9.90308	5.35509e+10	6.96829	53.6102	5.35509e+10	88.8261	2052.47	67.3929	-26.1574	4.63344	12.616	114.983	159.163	36.6104	4.83591	52.4301	5802.38	0.320048	0.227463	-1329.61	0.00798713	0.992398	138.956	27.3781	3.46561	0.237297	8.78403	3.9744	11.258	0.939427	0.227463	0.673591	1658.97	5.51731	40.6143	0.00313267	40.4778	90303.3	80.773	0.795451	-0.11382	3.9744	0.320048	138.956	0.000743612	40.6668
S21	6.85258	-0.432184	0.108215	4.23781	3.77431e+10	2.87636	37.7248	3.77431e+10	58.0149	2037.35	43.9221	11.6104	3.46932	5.43252	46.4046	29.5122	30.2316	3.51502	37.3411	604.025	0.455126	0.381104	-56.321	0.0320642	0.989979	22.1344	6.47632	2.53909	0.377981	6.59595	1.97375	2.53098	0.929947	0.381104	0.546546	205.018	4.2399	14.1811	0.014806	7.15268	1812.21	28.3622	0.644082	-0.0838032	1.97375	0.455126	22.1344	0.00542361	7.81776
S22	9.59676	-0.316486	0.070445	7.68941	7.15809e+10	4.18999	48.4182	7.15809e+10	101.547	2047.71	58.4761	-7.37046	4.33841	11.4266	108.917	130.567	35.169	6.27021	47.6806	2785.39	0.440659	0.365938	-302.72	0.0248818	0.996818	111.735	9.84052	2.75288	0.363803	7.70493	2.25805	4.64918	0.961849	0.365938	0.837393	834.777	5.18925	28.4481	0.00920866	30.394	83513.3	56.8963	0.901648	-0.202379	2.25805	0.440659	111.735	0.00158374	34.729
S23	6.42163	-0.0709579	0.116971	3.85882	4.20023e+10	2.67347	34.8034	4.20023e+10	52.923	2034.85	40.994	9.91409	3.33647	4.88599	43.0089	23.8729	28.7765	3.471	34.8414	581.819	0.504103	0.442691	-1.03167	0.0364171	0.992252	19.0223	4.20506	2.26197	0.430604	6.20682	1.58003	1.66839	0.93825	0.442691	0.637281	198.114	4.16292	13.9431	0.0188059	5.80685	1196.84	27.8861	0.732263	-0.124371	1.58003	0.504103	19.0223	0.00519293	6.38884
S25	10.3914	-1.10365	0.0740951	6.42605	6.98167e+10	4.26942	22.2969	6.98167e+10	49.9556	2022.32	32.1786	-46.6078	4.05622	8.73676	96.5634	76.3309	13.3132	9.66086	22.3026	4445.69	0.503154	0.442995	-434.615	0.0249864	0.997606	64.4663	5.90941	2.38063	0.427213	7.05056	1.69136	2.99809	0.967674	0.442995	0.83113	1279.95	4.95161	35.5712	0.0116144	17.5939	34393.1	71.1424	0.921203	-0.243026	1.69136	0.503154	64.4663	0.000919809	20.6773
S26	24.9533	0.367321	0.0290906	16.1114	79909905638	10.5049	68.6875	79909905638	157.05	2069.62	95.6121	-13.0158	5.40825	21.1798	170.066	448.585	44.2547	3.80416	69.5137	6672.18	0.256445	0.16274	3475.87	0.00423038	0.99286	393.743	54.5362	3.94112	0.171594	10.0561	5.65347	22.1097	0.940657	0.16274	0.760491	1913.72	6.29509	43.242	0.00142505	112.737	583188	85.5314	0.874758	-0.13804	5.65347	0.256445	393.743	0.000844857	113.604
S27	8.19458	-0.6277	0.0937262	4.95318	5.88886e+10	3.3841	41.6502	5.88886e+10	63.8197	2041.04	48.4574	-1.12566	3.6825	6.37967	64.9454	40.7002	32.9999	4.70429	41.0338	1587.3	0.479163	0.411866	-121.335	0.0305856	0.994961	34.2265	5.60509	2.43574	0.40615	6.76492	1.79498	2.33127	0.95018	0.411866	0.719138	490.176	4.54647	22.0294	0.0133852	9.73063	5084.27	43.9555	0.814798	-0.154994	1.79498	0.479163	34.2265	0.00210668	10.7569
S28	9.3928	0.738347	0.084373	5.67507	3.56818e+10	3.85725	29.0207	3.56818e+10	65.0774	2030.09	39.6853	4.05932	3.8455	7.28565	61.0181	53.0807	21.9389	3.99923	30.073	543.496	0.445196	0.369702	237.018	0.0230539	0.992521	44.6536	7.38466	2.61891	0.369569	7.1044	2.08889	2.95585	0.93932	0.369702	0.716212	191.936	4.6925	13.5382	0.0107366	13.3269	7551.04	27.0272	0.806614	-0.143346	2.08889	0.445196	44.6536	0.00645472	13.9837
S29	34.172	-0.0699578	0.0255633	18.2333	5.58507e+10	13.6189	38.2393	5.58507e+10	92.7033	2039.73	70.0127	-24.1719	5.4278	22.0478	116.875	486.107	10.3731	2.26279	39.6147	4161.34	0.307432	0.217766	-507.459	0.00495309	0.989548	431.246	39.6494	3.69306	0.226562	9.79946	4.60571	17.9247	0.932428	0.217766	0.833233	1233.75	6.33033	34.0442	0.00154185	116.845	417649	67.4041	0.924384	-0.185589	4.60571	0.307432	431.246	0.0016615	121.357
S30	9.98452	-0.271863	0.0747146	6.08805	1.00828e+11	4.1599	37.0612	1.00828e+11	64.3009	2036.86	46.4896	-5.29083	3.9927	7.75875	69.5918	60.1982	27.1213	3.33411	36.8474	1568.6	0.452164	0.377812	-114.881	0.020122	0.994907	51.7383	6.72671	2.56016	0.377859	7.26082	2.00185	2.67186	0.949025	0.377812	0.76945	491.325	4.87415	21.9105	0.00924611	14.6162	8944.94	43.8211	0.854606	-0.17067	2.00185	0.452164	51.7383	0.00213	15.5659
S31	17.0644	-0.162591	0.0440173	10.2435	8.21887e+10	7.10569	3.94985	8.21887e+10	46.8348	2003.47	19.7005	-45.4433	4.72609	12.8724	92.2781	165.7	-13.6591	2.9049	3.43178	2138.02	0.390813	0.306347	-433.638	0.0119049	0.993922	147.856	13.7851	2.998	0.311507	8.46288	2.7943	5.74885	0.946014	0.306347	0.830381	664.503	5.6276	25.245	0.00410009	40.6235	65041.6	50.2388	0.910886	-0.19949	2.7943	0.390813	147.856	0.00196318	41.9797
S32	11.3964	-1.31007	0.0671334	7.17931	4.48937e+10	4.71296	104.743	4.48937e+10	127.155	2103.72	114.558	40.857	4.18109	9.65451	86.298	93.2095	92.3964	6.85538	103.698	3678.05	0.443879	0.368899	-751.085	0.0165792	0.995536	76.5556	8.91454	2.68882	0.367156	7.4967	2.1767	4.10301	0.954569	0.368899	0.790168	1075.29	5.05306	32.5327	0.00817996	21.3675	34220.6	65.0654	0.883211	-0.18927	2.1767	0.443879	76.5556	0.00125306	24.6668
S33	9.4591	-0.235375	0.0813382	5.54472	7.05391e+10	3.90303	32.8371	7.05391e+10	54.8442	2032.76	41.6289	-13.0558	3.83628	6.95786	67.9	48.4119	23.9607	3.51763	32.7451	1880.11	0.466793	0.396657	-33.6116	0.0214712	0.994827	40.6516	6.52294	2.51711	0.393962	7.02788	1.91107	2.81991	0.95008	0.396657	0.723238	574.933	4.70942	23.7992	0.0106775	11.7936	4947.2	47.5983	0.829507	-0.158837	1.91107	0.466793	40.6516	0.00174181	12.639
S35	7.49918	-0.61712	0.0983353	4.75021	1.04914e+10	3.19452	44.1529	1.04914e+10	61.3167	2043.65	50.9707	15.6712	3.62387	6.14418	45.6455	37.7509	35.7973	4.02839	43.6411	720.703	0.426608	0.346763	-119.667	0.0267792	0.985954	29.896	8.50141	2.70096	0.350693	6.89644	2.25539	3.32518	0.91833	0.346763	0.556971	241.071	4.42346	15.3532	0.0121563	9.59935	3650.12	30.7064	0.69251	-0.0970915	2.25539	0.426608	29.896	0.00557281	9.91355
S37	17.9738	-0.185366	0.0458254	10.003	4.33398e+10	7.33405	68.0073	4.33398e+10	109.618	2066.99	81.8946	27.9639	4.61491	12.1567	81.6542	147.785	49.7032	2.50881	66.9563	1430.64	0.388346	0.30278	-296.448	0.00898537	0.992783	134.094	13.081	2.98219	0.308328	8.34753	2.77396	5.20054	0.940424	0.30278	0.822135	461.565	5.5285	20.768	0.00403595	36.7938	43473.8	41.5359	0.899854	-0.189003	2.77396	0.388346	134.094	0.0031352	37.1513
S38	10.0084	-0.211773	0.0746867	6.03631	4.2607e+10	4.18605	49.8024	4.2607e+10	75.0024	2049.44	59.0359	21.8441	3.96761	7.60075	53.1583	57.7714	39.2803	2.95822	49.4301	696.333	0.415633	0.335061	-80.8295	0.0186294	0.987196	48.45	10.5632	2.84219	0.336573	7.50415	2.4615	4.37738	0.923315	0.335061	0.642079	238.722	4.82844	15.1567	0.00786618	14.9332	6888.33	30.282	0.753002	-0.113704	2.4615	0.415633	48.45	0.00540063	14.9249
S40	6.75041	-0.165721	0.112105	4.02083	4.98597e+10	2.78433	32.8653	4.98597e+10	51.8636	2032.71	38.9984	7.43395	3.39853	5.08844	44.4297	25.8922	26.3273	3.40167	32.7019	571.258	0.47254	0.403157	-13.0812	0.0322418	0.989561	19.7451	5.73039	2.46261	0.396927	6.4614	1.83898	2.3077	0.92929	0.403157	0.549809	194.991	4.19153	13.8379	0.0160012	6.36887	1267.93	27.6758	0.648448	-0.0868588	1.83898	0.47254	19.7451	0.00538369	6.91615
S42	11.3712	-0.600464	0.0665644	6.86027	5.2185e+10	4.73491	26.4386	5.2185e+10	57.226	2026.12	36.9589	-35.975	4.15187	8.82678	93.201	77.912	15.2735	5.30724	26.1047	3462.66	0.405284	0.322259	-206.841	0.0145477	0.994897	60.9172	11.5866	2.88887	0.326022	7.6946	2.56353	4.90718	0.950078	0.322259	0.679553	1014.26	4.98216	31.6533	0.00679427	18.1259	16388.8	63.3065	0.792076	-0.127171	2.56353	0.405284	60.9172	0.00126583	20.222
S43	13.9917	-0.806061	0.0579662	8.80699	2.58478e+10	6.0135	32.3969	2.58478e+10	55.1842	2030.06	42.1298	-8.79731	4.38342	11.1204	63.9816	123.664	12.8426	3.18447	30.0287	1374.17	0.451105	0.377908	-1037.52	0.0206445	0.993046	114.475	7.78841	2.61679	0.371304	7.68533	2.1014	3.18573	0.942554	0.377908	0.872539	442.481	5.29066	20.3913	0.00751173	30.5658	41265.9	40.7825	0.926996	-0.241537	2.1014	0.451105	114.475	0.00388626	31.6712
S44	11.4987	-0.983934	0.0693342	6.63727	6.3914e+10	4.73638	36.9959	6.3914e+10	61.5897	2036.69	47.0903	-31.7625	4.04542	8.53711	93.3522	72.8822	26.5406	8.36054	36.6711	4257.34	0.500694	0.439578	-241.304	0.0205644	0.997083	60.3651	6.92504	2.36477	0.426294	7.04282	1.717	3.91403	0.966107	0.439578	0.791897	1228.56	4.93523	34.8596	0.0104296	16.8225	19416.3	69.7193	0.920968	-0.243111	1.717	0.500694	60.3651	0.00112845	19.3601
S45	7.29533	0.200447	0.103467	4.37271	4.04798e+10	3.04585	41.1472	4.04798e+10	63.2846	2041.36	48.5888	19.3931	3.50338	5.49731	43.8915	30.2204	34.5819	3.14355	41.3546	421.029	0.478036	0.409829	31.7062	0.0294228	0.990437	24.831	5.22044	2.40058	0.405502	6.55172	1.77047	2.04674	0.93153	0.409829	0.652359	151.955	4.34827	12.1265	0.0148039	7.51285	1859.42	24.253	0.750054	-0.124288	1.77047	0.478036	24.831	0.00742731	7.95308
S46	12.384	-0.281485	0.0658201	6.93532	5.1986e+10	5.04354	22.913	5.1986e+10	51.4573	2022.26	32.5765	-5.90749	4.10219	8.45685	57.3648	71.5182	10.7457	2.62912	22.2383	635.666	0.456641	0.383753	-157.039	0.0170881	0.9923	64.5797	6.65562	2.5505	0.381702	7.37876	1.98178	2.65722	0.938557	0.383753	0.813091	223.415	5.0117	14.4545	0.00805973	17.8088	10573.1	28.909	0.889179	-0.198451	1.98178	0.456641	64.5797	0.00682695	18.3005
S48	15.1737	0.154854	0.060483	7.9674	1.46278e+10	6.13195	31.8747	1.46278e+10	64.9286	2031.62	43.3181	8.63898	4.19629	9.37977	56.2896	87.9801	19.4237	2.31842	31.5974	436.645	0.426926	0.349528	95.0068	0.0174609	0.988575	73.142	10.022	2.8051	0.344773	7.59274	2.38924	4.14889	0.927665	0.349528	0.757398	161.088	5.043	12.0542	0.0069027	20.791	12288.5	24.1084	0.856289	-0.17069	2.38924	0.426926	73.142	0.0111346	22.1956
S49	29.4726	-1.04011	0.0335784	18.3286	5.12639e+10	12.8026	68.5281	5.12639e+10	102.727	2061.13	83.5596	-30.3423	5.25332	22.6984	133.069	515.216	25.7806	3.42679	61.0094	8185.31	0.341548	0.249274	-11308	0.00994585	0.995839	485.135	19.5314	3.24565	0.260121	9.20072	3.43485	7.45006	0.953297	0.249274	0.923631	2321.09	6.1576	47.2192	0.00271929	124.959	796220	93.908	0.957604	-0.243385	3.43485	0.341548	485.135	0.000767865	129.941
S50	11.2821	-0.0569842	0.0661187	6.79728	2.47205e+10	4.73465	38.0837	2.47205e+10	68.0457	2038.31	49.612	-3.97754	4.13965	8.56558	72.0232	73.3691	27.429	3.10659	38.2922	1492.86	0.428598	0.349636	5.35902	0.0192482	0.993662	60.3232	8.96004	2.7232	0.353223	7.51431	2.26571	3.7567	0.944468	0.349636	0.741582	471.64	4.99038	21.4813	0.00759566	16.9021	10413.2	42.839	0.853127	-0.164128	2.26571	0.428598	60.3232	0.00246062	19.0301
S51	14.4618	-0.266459	0.0527132	8.58051	5.78476e+10	5.98786	33.4458	5.78476e+10	68.4372	2032.94	46.2288	-13.9334	4.46065	10.7526	82.3706	115.619	18.4372	2.91462	32.9139	1890.38	0.362753	0.272762	-312.429	0.00952551	0.991352	101.55	15.7173	3.11862	0.280633	8.34271	3.08783	6.06899	0.934196	0.272762	0.732105	589.093	5.35554	23.8251	0.00421369	29.3169	29454.4	47.6501	0.826471	-0.133009	3.08783	0.362753	101.55	0.00207442	29.3309
S52	23.8594	0.20192	0.0358443	12.8934	35663235223	9.69614	29.1031	35663235223	74.0163	2029.56	50.4152	-9.92315	4.93493	15.3622	83.9394	235.998	9.96322	2.30078	29.5004	1405.98	0.392451	0.306308	703.615	0.00930115	0.99399	218.331	11.342	2.89032	0.316042	8.57259	2.63037	4.30456	0.944267	0.306308	0.901504	458.245	5.86132	20.2589	0.00337904	57.5733	107528	40.3235	0.955396	-0.254276	2.63037	0.392451	218.331	0.00449892	59.38
S54	28.2803	1.72504	0.0256902	21.2697	5.33283e+10	12.3695	46.5875	5.33283e+10	224.889	2048.2	78.1964	-29.8341	5.72014	31.9131	254.723	1018.45	11.9529	8.54645	47.95	6257.54	0.30514	0.218025	50192.2	0.00647408	0.996118	954.381	66.0888	3.89736	0.22176	10.144	5.30982	37.2577	0.961993	0.218025	0.870401	1801.12	6.65184	39.7371	0.00165369	255.117	7.57534e+06	79.4742	0.959495	-0.226954	5.30982	0.30514	954.381	0.00116711	262.906
S55	22.8682	-0.666722	0.0359597	13.2971	1.28775e+10	9.37236	84.6565	1.28775e+10	119.334	2082.62	101.816	21.4617	5.01266	16.5819	97.8724	274.959	59.5974	3.20347	82.5552	3644.88	0.349489	0.259584	-2474.63	0.00843459	0.992193	235.512	20.1331	3.24392	0.266629	8.83692	3.42041	7.98278	0.938562	0.259584	0.840988	1086.49	5.88001	32.1344	0.00295826	63.9114	181548	64.2689	0.935681	-0.219457	3.42041	0.349489	235.512	0.00200132	69.6163
S56	11.9159	-0.41794	0.0674044	6.8394	3.16745e+10	4.91467	31.8774	3.16745e+10	54.7663	2030.96	41.1221	-2.39333	4.08547	8.41498	57.1596	70.8118	19.3123	2.82621	30.9466	1051.91	0.417562	0.335887	-229.575	0.0184962	0.990644	59.9288	8.67289	2.71629	0.346307	7.47715	2.31137	3.24647	0.93129	0.335887	0.747854	344.471	4.92733	18.2884	0.00756156	17.5936	9829.68	36.4228	0.837662	-0.154842	2.31137	0.417562	59.9288	0.00387357	18.1723
S57	10.8965	-0.357699	0.0686876	6.59906	3.9183e+10	4.5629	67.7242	3.9183e+10	93.412	2067.34	77.7765	24.5234	4.09789	8.36025	68.8886	69.8939	56.3015	3.43992	67.3213	1578.88	0.365763	0.275536	-112.917	0.0129068	0.988604	54.5464	14.4783	3.06062	0.285024	7.82183	2.99339	5.40258	0.92455	0.275536	0.581566	493.051	4.91337	22.0794	0.00603506	16.654	9778.55	43.956	0.696096	-0.0856952	2.99339	0.365763	54.5464	0.00239886	18.0739
S58	7.93282	-0.25211	0.0966376	4.66539	5.74573e+10	3.27902	22.8177	5.74573e+10	42.4361	2022.61	29.8232	-9.46752	3.59347	5.84135	51.9036	34.1214	15.0689	3.23824	22.6005	879.504	0.512421	0.453486	-32.5521	0.0293546	0.994242	29.3953	4.30394	2.27272	0.433909	6.51625	1.55863	1.83486	0.947474	0.453486	0.744154	289.055	4.47566	16.8161	0.0152921	8.42482	2599.12	33.6322	0.838228	-0.177352	1.55863	0.512421	29.3953	0.00353765	8.99699
S59	38.7848	0.632358	0.0350905	19.6842	9.56354e+09	15.6547	16.2629	9.56354e+09	78.8471	2025.09	61.4763	-9.67002	5.10555	22.664	88.5171	513.656	1.31733	2.01479	24.9662	1384.54	0.342309	0.251993	6795.16	0.0108607	0.989241	480.551	22.7648	3.32614	0.257455	8.90657	3.60315	9.3503	0.929409	0.251993	0.909446	439.652	6.00063	18.1164	0.00313993	126.363	464204	36.0659	0.95949	-0.25455	3.60315	0.342309	480.551	0.0133737	128.123
S61	10.4429	-2.3496	0.0895307	6.92481	2.91885e+10	4.43949	27.107	2.91885e+10	37.8722	2024.3	32.8368	-54.3152	3.86286	9.60376	92.1873	92.2322	12.4851	12.3864	24.2735	5963	0.641479	0.615556	-1469.84	0.0691839	0.998507	78.057	3.43307	1.85754	0.472733	6.02983	1.04157	2.30247	0.979188	0.615556	0.913845	1678.18	4.76126	40.7372	0.0278202	20.3725	66201.3	81.4745	0.97576	-0.41446	1.04157	0.641479	78.057	0.000805349	28.5692
S62	9.18541	-0.56936	0.0840951	5.57803	1.7019e+10	3.83052	28.5796	1.7019e+10	50.3885	2027.77	36.0065	-0.688411	3.82958	7.09692	51.0769	50.3663	18.5333	3.6272	27.7605	746.131	0.472216	0.403852	-147.043	0.0290458	0.991967	39.7539	6.0498	2.46513	0.401594	6.85509	1.86239	2.48934	0.938191	0.403852	0.734429	252.111	4.64327	15.6103	0.0126472	11.4509	5492.02	31.2206	0.837513	-0.176108	1.86239	0.472216	39.7539	0.00643713	13.4074
S63	9.3649	-0.761991	0.0794858	5.88323	25901760938	3.91763	87.0909	25901760938	111.495	2086.44	95.3662	46.6399	3.93456	7.70652	64.8555	59.3905	76.7203	4.54942	86.427	1394.18	0.380965	0.292594	-227.832	0.0190794	0.98902	42.384	12.4192	2.95093	0.3042	7.44497	2.75917	4.70491	0.926106	0.292594	0.548164	436.762	4.67097	20.8564	0.00823064	13.4162	9111.87	41.4376	0.667026	-0.080391	2.75917	0.380965	42.384	0.00289142	15.3981
S64	9.81245	-0.639775	0.0711212	6.80826	2.69651e+10	4.19914	73.5033	2.69651e+10	111.402	2073.47	84.5935	-1.91119	4.19287	9.51311	113.313	90.4993	63.4131	6.72975	73.4488	5206.51	0.412404	0.333298	-195.342	0.0197671	0.995386	69.0542	15.6629	2.98244	0.334387	7.72484	2.70241	8.22492	0.956719	0.333298	0.629443	1483.64	5.0129	38.3444	0.00799511	21.1793	26826.4	76.6889	0.819332	-0.14044	2.70241	0.412404	69.0542	0.000852225	24.1093
S65	11.4909	-0.464108	0.0648199	7.09609	7.22036e+10	4.80697	57.2553	7.22036e+10	89.8362	2056.6	67.5697	15.4724	4.2035	9.08373	74.3637	82.5142	44.6567	3.42659	56.5801	1549.45	0.386547	0.299837	-285.085	0.0140037	0.991566	68.6016	12.5435	2.96531	0.306485	7.88447	2.7478	4.88133	0.935219	0.299837	0.690639	487.999	5.06064	21.7711	0.00605798	20.2863	16396.3	43.5423	0.782401	-0.119083	2.7478	0.386547	68.6016	0.00247152	21.1145
S66	6.93863	-0.264977	0.116841	3.8632	7.10732e+09	2.7749	23.6392	7.10732e+09	38.5126	2023.38	29.3289	2.69294	3.2964	4.7841	35.8197	22.8876	17.1801	3.08558	23.3771	355.339	0.479676	0.412939	-17.3066	0.0333511	0.985869	17.1718	5.38481	2.40471	0.412891	6.22992	1.77224	2.19418	0.9191	0.412939	0.521956	128.974	4.06321	11.2261	0.0175511	5.63914	829.407	22.4522	0.667709	-0.0973481	1.77224	0.479676	17.1718	0.00954349	6.02733
S67	21.8676	0.0657271	0.0381201	12.2264	4.75829e+10	8.93226	38.361	4.75829e+10	80.7933	2037.76	55.3385	-4.67843	4.89127	14.833	85.4718	220.017	17.5355	2.58564	37.7013	1699.28	0.444034	0.368656	279.425	0.0113316	0.996089	209.568	7.67724	2.63554	0.366472	8.27546	2.12328	3.04891	0.95533	0.368656	0.929287	544.166	5.84161	22.2191	0.00439918	54.3113	113222	44.4382	0.971233	-0.303602	2.12328	0.444034	209.568	0.00303531	55.1337
S68	19.1054	1.51504	0.0401925	13.1746	1.62413e+10	7.8967	45.3412	1.62413e+10	137.109	2048.06	66.1009	-7.10774	5.00318	18.8116	144.216	353.877	29.6623	7.07875	47.9709	2997.11	0.330343	0.241206	9680.12	0.00827716	0.993022	331.292	39.4835	3.5607	0.24973	8.96125	4.23591	21.0762	0.948129	0.241206	0.789207	900.519	5.90347	29.0454	0.00307432	94.3046	765185	57.5344	0.937929	-0.215547	4.23591	0.330343	331.292	0.00214542	91.8247
S69	15.5469	0.179881	0.0494123	9.15707	3.57719e+10	6.49421	31.8088	3.57719e+10	71.4134	2032.65	48.0852	-6.56605	4.53945	11.3445	77.9794	128.697	18.25	2.73316	32.6179	1444.58	0.358671	0.267533	302.98	0.0100812	0.990608	112.876	15.4892	3.10354	0.277548	8.37467	3.09807	5.75891	0.930914	0.267533	0.759571	463.591	5.42385	21.0843	0.00404602	31.8516	33458.9	41.9161	0.856001	-0.150511	3.09807	0.358671	112.876	0.00299404	32.8722
S71	26.3864	-0.254959	0.0349381	13.8192	1.77529e+10	10.7124	65.3973	1.77529e+10	102.681	2064.31	84.4637	-22.5345	4.9658	16.2024	125.215	262.518	42.8891	2.59734	64.2467	7187.73	0.342148	0.249392	-677.453	0.00745453	0.995173	232.4	20.5043	3.2358	0.259046	8.84251	3.4286	8.5563	0.950816	0.249392	0.839379	2044.25	5.84879	44.8724	0.00277338	62.6519	117743	89.2474	0.932243	-0.21037	3.4286	0.342148	232.4	0.000818208	66.258
S73	23.2476	-1.0541	0.0417942	14.3996	2.18845e+10	9.86679	60.282	2.18845e+10	89.5685	2054.64	72.2905	-18.3982	4.93622	17.9679	107.967	322.846	27.5827	3.53839	54.5639	5095.81	0.303946	0.21191	-5256.25	0.00926089	0.988844	298.471	35.3415	3.64044	0.220753	9.14032	4.47478	14.9446	0.92845	0.21191	0.791106	1475.83	5.83843	37.8643	0.00294449	81.1348	295554	75.1011	0.8886	-0.160552	4.47478	0.303946	298.471	0.00122641	81.837
S74	15.4909	0.313397	0.0524685	8.65834	4.7747e+10	6.29837	35.9584	4.7747e+10	77.6304	2036.74	50.8802	4.20352	4.42508	10.5859	73.4269	112.062	23.3821	2.71487	36.7108	893.451	0.406295	0.322456	361.201	0.0112189	0.992873	100.281	9.98686	2.80976	0.328672	7.9729	2.46916	3.77708	0.939678	0.322456	0.819383	303.115	5.33543	16.8388	0.00524555	27.7275	28345.3	33.4986	0.896487	-0.191616	2.46916	0.406295	100.281	0.00462585	28.3259
S75	9.70308	-0.463845	0.0797407	5.77505	4.76255e+10	4.03283	34.8954	4.76255e+10	60.6685	2034.15	42.7812	-8.01196	3.88192	7.26427	68.6804	52.7697	24.1819	3.43259	34.1329	1664.56	0.43498	0.357641	-137.519	0.0217125	0.993444	45.3049	8.76371	2.71566	0.357239	7.27707	2.22885	3.71909	0.943974	0.357641	0.676596	515.209	4.75223	22.5402	0.00918832	13.1697	6275.83	44.9921	0.78685	-0.129952	2.22885	0.43498	45.3049	0.00206814	13.6868
S76	38.9071	0.864314	0.0249874	24.9173	6.41839e+10	17.7259	30.7659	6.41839e+10	145.867	2040.99	92.0643	-23.7469	5.66988	30.6384	169.614	938.709	10.689	2.76403	40.7553	4479.05	0.314509	0.22551	22792	0.00619883	0.993907	907.019	46.0689	3.71522	0.233274	10.034	4.65818	23.8251	0.950605	0.22551	0.903406	1316.63	6.60807	33.187	0.00173663	238.272	2.15226e+06	66.3739	0.958875	-0.229116	4.65818	0.314509	907.019	0.00191918	237.199
S77	23.4902	-0.956495	0.0344307	14.1834	4.77864e+10	9.82486	44.9849	4.77864e+10	84.3967	2042.11	62.1039	-49.0333	5.10549	18.1101	133.43	327.975	16.5648	4.61446	42.0291	8062.1	0.337722	0.247697	-4163.41	0.00666196	0.994475	274.305	26.3842	3.41409	0.254333	9.17072	3.76804	11.8824	0.949553	0.247697	0.823134	2281.59	5.97708	47.1125	0.00252527	75.1723	330027	94.225	0.913584	-0.185394	3.76804	0.337722	274.305	0.000864776	83.3294
S79	17.6704	-0.823857	0.047263	10.8901	1.53838e+10	7.56631	86.4695	1.53838e+10	111.315	2083.46	98.4358	39.4906	4.63543	13.618	71.8247	185.45	61.9617	3.01405	83.4131	1887.66	0.433536	0.355422	-1891.45	0.0144057	0.994068	167.859	8.30321	2.66424	0.354701	7.92257	2.21396	3.24264	0.945525	0.355422	0.905297	592.155	5.53032	23.5002	0.00579379	44.0405	87110.9	47.0004	0.956304	-0.278592	2.21396	0.433536	167.859	0.0036294	46.8379
S80	14.4945	-0.0368485	0.0539129	8.41106	2.60696e+10	5.95715	38.3304	2.60696e+10	73.3008	2038.75	52.6636	-8.11758	4.4269	10.4952	81.4183	110.15	25.9316	3.07017	38.7257	2078.18	0.432179	0.355862	72.4578	0.0141486	0.994546	92.3336	9.88248	2.76085	0.354963	7.83253	2.32818	4.25635	0.949484	0.355862	0.80623	641.805	5.28466	24.9237	0.00626333	25.554	24191.3	49.8473	0.902049	-0.20841	2.32818	0.432179	92.3336	0.00196703	28.5881
[truncated: 30 more columns]
